# Supplementary material for: Heat shock and prolonged heat stress attenuate neurotoxin and sporulation gene expression in group I Clostridium botulinum strain ATCC 3502
Source: PLoS One. 2017 May 2;12(5):e0176944. doi: 10.1371/journal.pone.0176944 (PMC5413062; doi:10.1371/journal.pone.0176944)
Supplement: S2 Table — Time points 1: immediately after heat shock, 2: 10 min, 3: 1 h, 4: 18 h, 5: 42 h after heat shock, and 6: adapted culture. FDR: false discovery rate, NA: no data available. (XLSX) [file pone.0176944.s003.xlsx]

## Sheet: log2ratio changes in expression
Log2 fold-change in gene expression at different time points compared to pre-heat shock
CDS	names	t1	FDR t1	p-value t1	t2	FDR t2	p-value t2	t3	FDR t3	p-value t3	t4	FDR t4	p-value t4	t5	FDR t5	p-value t5	t6	FDR t6	p-value t6
cbo0001	dnaA, dnaH, cbo0001	-0.912	0.00105	0.000175	-0.771	0.000106	1.75e-05	0.349	0.0168	0.0112	-1.451	0.00127	0.000191	-0.21	0.078	0.0591	-0.357	0.0807	0.0528
cbo0002	dnaN, dnaG, cbo0002	-1.203	0.00223	0.000498	-1.388	0.000168	3.24e-05	0.528	0.0196	0.0135	-1.225	0.00357	0.000777	0.338	0.0233	0.0141	0.22	0.239	0.2
cbo0003	cbo0003	-0.833	0.00156	0.000309	-1.52	9.53e-05	1.47e-05	0.215	0.0884	0.0726	-1.02	0.00314	0.000649	0.256	0.0369	0.0245	0.235	0.237	0.198
cbo0004	recF, cbo0004	-0.309	0.0198	0.00827	-0.229	0.0174	0.0103	0.431	0.00304	0.00158	0.231	0.167	0.123	0.654	0.00118	0.000335	0.613	0.00619	0.00175
cbo0005	cbo0005	-0.16	0.2	0.139	-0.181	0.0541	0.0382	0.719	0.000319	0.000101	0.296	0.0806	0.0496	0.695	0.00153	0.000483	0.872	0.00391	0.000874
cbo0006	gyrB, cbo0006	0.011	0.924	0.919	-0.206	0.0463	0.032	0.796	0.000131	3.1e-05	0.75	0.0135	0.00466	0.971	0.000934	0.000247	0.965	0.00142	0.000191
cbo0007	gyrA, cbo0007	-0.242	0.0717	0.0404	-0.936	0.000105	1.71e-05	0.343	0.00445	0.00246	0.362	0.102	0.0667	0.613	0.00729	0.0035	0.873	0.00672	0.00201
cbo0008	cbo0008	0.735	0.00557	0.00165	1.352	0.00432	0.00203	1.326	0.00306	0.00159	0.652	0.24	0.189	1.186	0.0447	0.0308	0.584	0.0607	0.0369
cbo0009	cbo0009	0.881	0.000287	2.82e-05	1.391	1.24e-05	5.07e-07	1.218	0.000107	2.37e-05	0.126	0.328	0.273	0.504	0.0198	0.0117	0.562	0.0257	0.0121
cbo0010	cbo0010	0.624	0.0014	0.000264	1.31	1.91e-05	1.05e-06	1.283	8.19e-05	1.65e-05	0.299	0.113	0.0767	0.465	0.0244	0.015	0.561	0.0158	0.0064
cbo0011	cbo0011	0.299	0.0239	0.0105	0.921	0.000173	3.35e-05	0.992	0.000158	3.96e-05	-0.101	0.533	0.487	-0.208	0.102	0.0806	-0.214	0.155	0.118
cbo0012	cbo0012	0.171	0.157	0.103	0.2	0.121	0.095	0.17	0.454	0.434	-0.24	0.466	0.416	-0.356	0.12	0.0971	-0.683	0.192	0.154
cbo0013	cbo0013	0.009	0.908	0.901	0.065	0.415	0.379	0.159	0.0595	0.0471	0.414	0.103	0.0676	-0.585	0.00397	0.00165	-0.546	0.0116	0.00422
cbo0014	cbo0014	0.046	0.639	0.576	0.057	0.542	0.511	-0.165	0.065	0.052	-0.959	0.00105	0.000148	-1.137	0.000324	5.34e-05	-1.099	0.00291	0.000586
cbo0016	serS, cbo0016	-0.877	8.72e-05	4.19e-06	-0.821	0.00282	0.00122	-1.189	0.000406	0.000137	-1.079	0.00325	0.000681	-0.388	0.0157	0.00886	-0.253	0.125	0.0913
cbo0017	psd1, cbo0017	0.28	0.0498	0.0262	0.463	0.00875	0.00456	0.799	0.00331	0.00174	-0.651	0.0506	0.0274	-0.514	0.0537	0.0383	-0.518	0.0824	0.0545
cbo0018	cbo0018	NA	NA	NA	NA	NA	NA	NA	NA	NA	NA	NA	NA	NA	NA	NA	NA	NA	NA
cbo0019	cbo0019	NA	NA	NA	NA	NA	NA	NA	NA	NA	NA	NA	NA	NA	NA	NA	NA	NA	NA
cbo0020	cbo0020	-0.107	0.253	0.184	-0.409	0.00199	0.000798	0.247	0.0167	0.0112	-0.967	0.0015	0.000235	-1.737	9.48e-05	1.03e-05	-2.127	0.00121	0.000148
cbo0021	cbo0021	-0.946	0.00126	0.000224	-0.345	0.0219	0.0134	0.485	0.00291	0.0015	-0.553	0.023	0.00954	-1.017	0.00141	0.000428	-0.959	0.0159	0.00653
cbo0022	cbo0022	-1.055	0.00119	0.000205	-0.484	0.00169	0.000649	0.958	0.00475	0.00265	-0.397	0.138	0.0977	-0.723	0.00329	0.00129	-0.422	0.31	0.269
cbo0023	cbo0023	-1.334	0.00411	0.00109	-1.199	0.00219	0.000903	0.115	0.193	0.172	-0.948	0.0994	0.0647	-0.753	0.0184	0.0107	-0.584	0.0869	0.058
cbo0024	cbo0024	-0.94	0.000664	9.19e-05	-1.055	0.000864	0.000283	0.094	0.422	0.401	-0.253	0.387	0.332	-0.576	0.00324	0.00127	-0.692	0.0814	0.0535
cbo0025	psd2, cbo0025	0.137	0.295	0.221	0.298	0.0173	0.0103	0.604	0.00194	0.000925	-0.531	0.0787	0.0481	-0.614	0.0122	0.0065	-0.458	0.162	0.125
cbo0026	cbo0026	-0.292	0.0155	0.00611	0.362	0.0777	0.058	-0.362	0.184	0.163	NA	NA	NA	0.683	0.116	0.0929	-0.247	0.516	0.485
cbo0027	cbo0027	-0.066	0.515	0.439	-0.098	0.349	0.314	-0.851	0.000866	0.000356	-1.925	0.000673	8.11e-05	-1.936	0.000111	1.27e-05	-2.138	0.000483	3.11e-05
cbo0028	cbo0028	0.436	0.00385	0.001	1.008	7.42e-05	1.04e-05	1.085	0.000133	3.2e-05	0.73	0.0138	0.00482	0.926	0.000849	0.000213	1.408	0.00416	0.000964
cbo0029	mdeA, cbo0029	-1.903	2.47e-05	3.92e-07	-2.335	1.29e-05	5.72e-07	-2.229	1.5e-05	1.15e-06	-2.803	0.000142	4.04e-06	-2.331	4.54e-05	3.52e-06	-1.676	0.00183	0.000291
cbo0030	cbo0030	-0.781	0.0213	0.00911	-0.186	0.307	0.271	0.2	0.181	0.16	0.48	0.101	0.0665	0.091	0.733	0.716	0.828	0.032	0.0162
cbo0031	dnaX, dnaH, cbo0031	0.725	0.000399	4.4e-05	0.65	0.000221	4.83e-05	0.696	0.000596	0.000221	0.409	0.0624	0.0357	0.424	0.0109	0.00571	0.691	0.00736	0.00227
cbo0032	cbo0032	-0.22	0.0335	0.016	-0.267	0.00881	0.0046	-0.687	0.000268	8.01e-05	-0.714	0.00537	0.00137	-0.674	0.00162	0.000518	-0.629	0.00879	0.00288
cbo0033	recR, recM, recD, cbo0033	-0.227	0.0498	0.0262	-0.424	0.00925	0.00487	-0.722	0.00031	9.68e-05	-0.718	0.00351	0.000754	-0.697	0.00118	0.000335	-0.658	0.00417	0.000973
cbo0034	cbo0034	-0.336	0.0435	0.0221	-0.584	0.000443	0.000124	-1.764	2.91e-05	3.59e-06	-1.762	0.00143	0.000219	-0.887	0.000529	0.000111	-0.784	0.00258	0.000487
cbo0035	bofA, cbo0035	0.495	0.0079	0.00256	1.053	6.32e-05	7.93e-06	-0.352	0.0448	0.0343	-0.791	0.133	0.0933	-0.365	0.108	0.0859	0.161	0.453	0.416
cbo0036	sfsA, cbo0036	0.428	0.0134	0.00503	0.727	0.000131	2.35e-05	0.356	0.00707	0.00416	-0.448	0.0713	0.0424	-0.122	0.452	0.42	0.192	0.164	0.128
cbo0037	cbo0037	0.332	0.0176	0.00716	0.961	0.00113	0.000392	0.313	0.00892	0.00543	-0.159	0.398	0.344	0.235	0.26	0.23	0.477	0.0209	0.00924
cbo0038	cbo0038	0.16	0.108	0.0657	0.514	0.00117	0.000409	0.032	0.648	0.637	0.275	0.135	0.0955	0.639	0.0134	0.00735	0.789	0.00218	0.000386
cbo0039	cbo0039	-0.307	0.00794	0.00257	0.15	0.135	0.108	0.596	0.00431	0.00236	0.456	0.144	0.103	0.578	0.0806	0.0614	0.735	0.0231	0.0106
cbo0040	cbo0040	-0.09	0.554	0.48	0.401	0.0861	0.0649	0.465	0.0162	0.0108	0.088	0.765	0.743	0.095	0.48	0.449	0.402	0.283	0.242
cbo0041	cbo0041	-0.296	0.0861	0.05	0.409	0.0742	0.0551	0.824	0.0024	0.00119	0.7	0.032	0.0149	0.942	0.0673	0.0496	0.969	0.0245	0.0114
cbo0042	cbo0042	-0.321	0.198	0.136	0.327	0.294	0.259	0.916	0.00554	0.00316	0.381	0.359	0.304	0.864	0.0119	0.00635	1.087	0.0768	0.0497
cbo0042A	cbo0042A	-0.364	0.0108	0.00379	-0.023	0.859	0.85	0.132	0.266	0.242	-0.089	0.8	0.785	0.268	0.159	0.134	0.456	0.131	0.0969
cbo0043	cbo0043	NA	NA	NA	NA	NA	NA	NA	NA	NA	NA	NA	NA	NA	NA	NA	NA	NA	NA
cbo0043A	cbo0043A	-0.26	0.279	0.207	0.814	0.027	0.017	0.593	0.0785	0.0639	NA	NA	NA	1.114	0.0499	0.0352	NA	NA	NA
cbo0044	dltB, cbo0044	NA	NA	NA	NA	NA	NA	NA	NA	NA	NA	NA	NA	NA	NA	NA	NA	NA	NA
cbo0045	cbo0045	NA	NA	NA	NA	NA	NA	NA	NA	NA	NA	NA	NA	NA	NA	NA	NA	NA	NA
cbo0046	dltD, cbo0046	NA	NA	NA	NA	NA	NA	NA	NA	NA	NA	NA	NA	NA	NA	NA	NA	NA	NA
cbo0047	cbo0047	-0.408	0.00309	0.000753	-0.162	0.0917	0.0698	0.28	0.0126	0.00809	-0.561	0.00784	0.00225	-0.766	0.00492	0.00214	-1.13	0.00187	0.0003
cbo0048	cbo0048	0.016	0.895	0.885	0.413	0.0147	0.00842	0.97	0.000483	0.000172	0.052	0.765	0.744	0.563	0.00981	0.00502	0.715	0.0109	0.00387
cbo0049	cbo0049	-0.277	0.0269	0.0123	-0.287	0.123	0.0968	0.689	0.0588	0.0464	-0.805	0.0699	0.041	-0.431	0.0396	0.0268	-0.159	0.373	0.332
cbo0050	cbo0050	0.298	0.225	0.159	NA	NA	NA	NA	NA	NA	NA	NA	NA	1.556	0.0275	0.0173	0.006	0.986	0.986
cbo0051	cbo0051	-0.293	0.0443	0.0227	-0.395	0.0715	0.0527	1.089	0.00036	0.000118	0.887	0.0573	0.0321	0.717	0.0413	0.0282	0.859	0.00435	0.00105
cbo0052	cbo0052	0.055	0.563	0.49	0.109	0.318	0.283	-1.227	0.00542	0.00307	-1.951	0.119	0.0817	-1.6	0.0533	0.038	0.721	0.0565	0.0337
cbo0052A	cbo0052A	-0.145	0.197	0.135	-0.428	0.00167	0.000639	-1.27	4.75e-05	7.65e-06	-2.453	0.000122	1.99e-06	-2.828	2.07e-05	1.05e-06	-2.591	0.000191	3.78e-06
cbo0053	cbo0053	-0.462	0.0899	0.053	NA	NA	NA	-0.02	0.921	0.92	0.366	0.373	0.318	1.173	0.0984	0.0778	0.935	0.129	0.0951
cbo0054	cbo0054	-0.099	0.301	0.228	0.654	0.00313	0.00137	1.112	0.000329	0.000105	0.869	0.0206	0.00824	1.045	0.0022	0.000771	1.096	0.00538	0.00143
cbo0055	cbo0055	0.352	0.00752	0.0024	1.075	7.45e-05	1.06e-05	1.283	2.77e-05	3.29e-06	0.555	0.0117	0.00388	0.804	0.00117	0.000332	0.895	0.00394	0.000888
cbo0056	cbo0056	0.383	0.00408	0.00108	0.968	4.23e-05	3.7e-06	1.24	4.96e-05	8.18e-06	0.645	0.00929	0.0028	0.82	0.00151	0.000475	0.787	0.00641	0.00185
cbo0057	cbo0057	0.354	0.00829	0.00272	0.829	9.29e-05	1.42e-05	1.099	4.25e-05	6.49e-06	0.469	0.0223	0.00913	0.803	0.00107	0.000294	0.546	0.00658	0.00193
cbo0058	cbo0058	0.27	0.016	0.00633	0.637	0.000297	7.33e-05	0.898	9.88e-05	2.1e-05	0.343	0.0411	0.0206	0.514	0.00382	0.00157	0.52	0.0146	0.0058
cbo0059	cbo0059	0.02	0.829	0.809	-0.507	0.00198	0.000792	-0.431	0.0062	0.00357	0.277	0.102	0.067	0.629	0.00678	0.00319	0.572	0.0193	0.00843
cbo0060	cbo0060	-0.522	0.0661	0.0367	0.457	0.048	0.0334	0.886	0.0245	0.0173	1.247	0.0159	0.00581	1.128	0.002	0.000681	1.383	0.0122	0.00455
cbo0061	cbo0061	-0.382	0.106	0.0642	-0.179	0.405	0.369	0.605	0.0253	0.0179	1.438	0.0138	0.0048	1.35	0.00245	0.000885	1.519	0.0355	0.0185
cbo0062	cbo0062	-0.843	0.000212	1.83e-05	-0.447	0.00315	0.00138	0.127	0.197	0.176	0.69	0.0263	0.0115	1.263	0.000367	6.46e-05	0.955	0.00158	0.00023
cbo0063	abrB, cpsX, cbo0063	0.035	0.713	0.662	-0.248	0.169	0.139	-0.051	0.699	0.69	-0.159	0.403	0.349	1.195	0.00821	0.00404	1.048	0.0105	0.00364
cbo0064	cbo0064	0.213	0.121	0.075	0.518	0.00174	0.000673	0.375	0.0406	0.0307	-0.797	0.00796	0.00229	-0.323	0.0699	0.052	-0.128	0.313	0.272
cbo0065	arcA1, cbo0065	-0.086	0.372	0.295	0.783	0.00128	0.000456	0.482	0.00298	0.00154	0.082	0.667	0.635	0.347	0.0399	0.027	0.071	0.722	0.704
cbo0066	ispF, cbo0066	-0.089	0.547	0.472	0.394	0.0297	0.0191	0.66	0.019	0.0129	0.299	0.0943	0.0606	0.658	0.00798	0.0039	0.771	0.0111	0.00393
cbo0067	cbo0067	-0.076	0.721	0.672	0.222	0.399	0.362	0.072	0.704	0.695	-1.581	0.00202	0.000357	-1.515	0.00129	0.000381	-1.417	0.00164	0.000246
cbo0068	cbo0068	-0.328	0.0351	0.0171	0.425	0.00136	0.000496	0.332	0.0061	0.00351	0.247	0.108	0.0722	0.363	0.0142	0.00788	0.385	0.0282	0.0137
cbo0069	cbo0069	NA	NA	NA	NA	NA	NA	NA	NA	NA	NA	NA	NA	NA	NA	NA	NA	NA	NA
cbo0070	spmA, cbo0070	0.382	0.00925	0.00314	0.521	0.00582	0.00287	-0.787	0.000935	0.000391	-1.061	0.0184	0.00702	-1.311	0.000701	0.000167	-0.762	0.045	0.0252
cbo0071	spmB, cbo0071	0.136	0.309	0.235	0.583	0.00054	0.000158	1.024	0.0268	0.0191	-1.31	0.00354	0.00077	-1.334	0.00321	0.00126	-1.327	0.0241	0.0112
cbo0072	cbo0072	-0.093	0.308	0.234	0.129	0.426	0.39	0.993	0.00012	2.76e-05	0.12	0.598	0.559	0.074	0.691	0.67	-0.237	0.531	0.501
cbo0073	cbo0073	0.614	0.00108	0.000182	0.882	0.00341	0.00152	1.198	0.00147	0.000668	0.067	0.655	0.621	0.492	0.0112	0.00591	1.063	0.0652	0.0405
cbo0074	cbo0074	0.454	0.00468	0.0013	0.534	0.00554	0.00271	0.762	0.00101	0.000429	0.436	0.149	0.107	0.499	0.048	0.0336	1.155	0.0264	0.0126
cbo0075	metG, metS, cbo0075	-0.553	0.0005	6.24e-05	-1.36	5.19e-05	5.54e-06	-1.372	2.42e-05	2.62e-06	-0.997	0.00154	0.000247	-0.543	0.00296	0.00114	-0.554	0.0239	0.011
cbo0076	cbo0076	-0.205	0.381	0.304	-0.865	0.0234	0.0144	-0.157	0.485	0.468	NA	NA	NA	0.211	0.495	0.466	1.328	0.0815	0.0535
cbo0077	cbo0077	-0.474	0.00189	0.000402	-0.146	0.184	0.152	0.432	0.00405	0.00221	0.012	0.934	0.931	-0.273	0.0499	0.0352	-0.322	0.0614	0.0374
cbo0078	cbo0078	-0.545	0.00132	0.00024	-0.888	7e-05	9.33e-06	-0.682	0.000506	0.000182	-0.911	0.00212	0.000382	-1.394	0.000121	1.41e-05	-1.46	0.000616	4.84e-05
cbo0079	cbo0079	-0.103	0.315	0.241	-0.474	0.00086	0.000281	-1.061	6.89e-05	1.3e-05	-0.927	0.00159	0.000259	-1.652	6.01e-05	5.32e-06	-1.686	0.00039	2.21e-05
cbo0080	cbo0080	0.134	0.218	0.153	0.455	0.0319	0.0207	0.727	0.000386	0.000128	0.52	0.0341	0.0162	0.657	0.00172	0.000562	0.957	0.00143	0.000194
cbo0081	ksgA, rsmA, cbo0081	-0.169	0.467	0.388	0.567	0.182	0.151	1	0.0206	0.0142	0.547	0.231	0.18	1.025	0.00521	0.00229	1.465	0.0117	0.0043
cbo0082	cbo0082	-0.337	0.0063	0.00194	-0.434	0.00197	0.000785	-1.134	4.07e-05	6e-06	-2.714	0.000142	3.93e-06	-3.839	1.21e-05	3.25e-07	-4.117	0.000152	1.51e-06
cbo0083	cbo0083	0.117	0.304	0.231	0.218	0.0454	0.0312	-1.368	0.000116	2.62e-05	-2.584	0.00966	0.00296	-2.955	0.00221	0.000776	-1.655	0.164	0.128
cbo0084	cbo0084	0.309	0.146	0.0943	0.537	0.00588	0.0029	0.479	0.0537	0.0419	0.575	0.0574	0.0322	0.874	0.0124	0.00663	1.101	0.00587	0.00161
cbo0085	cbo0085	-0.348	0.0204	0.0086	0.504	0.00189	0.000743	0.479	0.00402	0.00219	-0.065	0.794	0.777	0.232	0.28	0.25	0.197	0.317	0.275
cbo0086	cbo0086	-0.47	0.0123	0.00449	0.343	0.00827	0.00427	0.409	0.0116	0.0074	0.129	0.546	0.5	0.171	0.257	0.227	0.154	0.264	0.223
cbo0087	cbo0087	-0.038	0.682	0.624	0.554	0.00113	0.000392	0.489	0.000827	0.000337	-0.203	0.351	0.295	-0.216	0.104	0.0825	-0.323	0.0524	0.0305
cbo0088	cbo0088	-0.162	0.121	0.0755	0.273	0.0117	0.00644	0.407	0.00357	0.00191	-0.085	0.573	0.53	-0.207	0.133	0.109	-0.256	0.0997	0.0689
cbo0089	cbo0089	0.456	0.0933	0.0552	0.428	0.11	0.0855	1.643	0.0101	0.0063	NA	NA	NA	NA	NA	NA	NA	NA	NA
cbo0090	cbo0090	0.688	0.0103	0.00358	0.808	0.000523	0.000152	1.434	0.000697	0.000271	-0.249	0.52	0.472	-0.764	0.0219	0.0132	-0.988	0.0318	0.016
cbo0091	cbo0091	0.093	0.335	0.259	-0.484	0.0855	0.0645	-0.548	0.0911	0.0751	0.288	0.464	0.414	0.789	0.0904	0.0705	0.914	0.133	0.0986
cbo0092	cbo0092	0.942	0.000695	9.77e-05	1.006	0.000721	0.000228	1.937	0.00109	0.00047	-0.292	0.459	0.409	-0.39	0.152	0.127	-0.286	0.136	0.101
cbo0093	cbo0093	0.987	0.000268	2.55e-05	1.202	4.7e-05	4.53e-06	1.655	0.000141	3.46e-05	0.096	0.532	0.486	-0.213	0.0746	0.056	-0.51	0.0332	0.0169
cbo0094	nrdD, cbo0094	-0.071	0.625	0.557	-0.256	0.0168	0.00987	1.712	1.64e-05	1.36e-06	1.737	0.00017	7.02e-06	1.348	0.000893	0.000229	1.428	0.000673	5.77e-05
cbo0095	nrdG, cbo0095	0.091	0.522	0.447	-0.382	0.00621	0.00308	1.548	2e-05	1.97e-06	1.766	0.00021	1.19e-05	1.288	0.000524	0.000109	1.378	0.001	0.00011
cbo0096	cbo0096	NA	NA	NA	NA	NA	NA	NA	NA	NA	NA	NA	NA	NA	NA	NA	NA	NA	NA
cbo0097	cbo0097	NA	NA	NA	1.307	0.00862	0.00448	NA	NA	NA	NA	NA	NA	NA	NA	NA	NA	NA	NA
cbo0098	cbo0098	NA	NA	NA	NA	NA	NA	NA	NA	NA	NA	NA	NA	NA	NA	NA	NA	NA	NA
cbo0099	cbo0099	0.551	0.000873	0.000135	-0.279	0.00791	0.00407	-1.432	2.69e-05	3.12e-06	-0.805	0.00922	0.00276	-0.281	0.0376	0.0251	-0.156	0.207	0.168
cbo0100	ccpA, regA, repA, cbo0100	0.353	0.00511	0.00147	1.043	0.000859	0.00028	0.559	0.00108	0.000466	-0.113	0.466	0.416	0.278	0.0665	0.0489	0.497	0.0105	0.00363
cbo0101	cbo0101	-0.406	0.0112	0.00397	-0.561	0.00102	0.000345	0.889	0.000395	0.000132	-2.699	0.000215	1.24e-05	-2.855	1.5e-05	5.22e-07	-3.012	0.000822	8.32e-05
cbo0102	cbo0102	-0.024	0.793	0.763	-0.169	0.0613	0.044	0.193	0.0617	0.049	-3.344	0.000115	1.27e-06	-3.954	7.23e-06	6.82e-08	-4.466	0.000247	7.74e-06
cbo0103	cbo0103	0.199	0.0877	0.0514	0.383	0.0084	0.00435	-0.432	0.101	0.0843	1.419	0.00158	0.000256	2.842	3.32e-05	2.24e-06	3.005	0.000262	9.1e-06
cbo0104	cbo0104	0.163	0.19	0.129	0.39	0.0339	0.0222	-0.148	0.433	0.412	1.46	0.00566	0.00147	2.818	1.88e-05	7.98e-07	3.467	0.000639	5.28e-05
cbo0105	cbo0105	0.199	0.16	0.105	0.359	0.0398	0.0269	0.138	0.269	0.246	1.484	0.00188	0.000324	2.701	5.54e-05	4.71e-06	2.855	0.000296	1.26e-05
cbo0106	cbo0106	0.571	0.000835	0.000127	1.33	3.57e-05	2.79e-06	0.936	9.85e-05	2.09e-05	-0.418	0.0271	0.0119	-1.039	0.000598	0.000132	-1.047	0.0018	0.000284
cbo0107	cbo0107	0.244	0.0506	0.0268	0.526	0.00399	0.00185	1.144	0.000289	8.81e-05	0.131	0.568	0.525	0.222	0.404	0.373	0.543	0.157	0.121
cbo0108	cbo0108	-0.446	0.0163	0.00653	-0.816	0.00253	0.00107	-1.741	4.61e-05	7.27e-06	-3.092	0.00193	0.000335	-3.674	0.00058	0.000127	-3.38	0.0228	0.0104
cbo0109	cbo0109	-0.505	0.00717	0.00226	-0.976	0.000229	5.11e-05	-1.492	2.41e-05	2.59e-06	-2.958	0.0015	0.000235	-3.45	0.000404	7.46e-05	-2.517	0.0499	0.0288
cbo0110	cbo0110	-0.306	0.0257	0.0115	-0.996	4.77e-05	4.71e-06	-1.596	1.54e-05	1.21e-06	-2.819	0.00428	0.00101	-2.753	0.00621	0.00286	-2.522	0.118	0.0846
cbo0111	cbo0111	0.174	0.0769	0.0438	-0.487	0.0011	0.000379	-1.638	1.41e-05	1.06e-06	-3.679	0.000356	2.82e-05	-4.244	2.38e-05	1.33e-06	-3.189	0.0169	0.00704
cbo0112	cbo0112	0.398	0.00425	0.00114	-0.319	0.0526	0.037	-0.785	0.00031	9.72e-05	-1.565	0.0214	0.00865	-2.594	0.0219	0.0132	-3.077	0.0808	0.0529
cbo0113	cbo0113	-0.139	0.131	0.0835	-0.556	0.00113	0.000391	-1.446	0.000246	7.21e-05	-2.859	0.0146	0.0052	-3.238	0.00239	0.000855	-2.777	0.129	0.0946
cbo0114	cbo0114	-0.055	0.53	0.455	0.404	0.00183	0.000712	-1.472	2.71e-05	3.16e-06	-4.285	0.000208	1.15e-05	-4.563	7.23e-06	7.16e-08	-5.532	0.00039	2.23e-05
cbo0115	cbo0115	-0.364	0.0267	0.0121	-1.378	1.66e-05	8.55e-07	-2.101	1.03e-05	4.83e-07	-3.418	0.000177	7.93e-06	-5.089	1.85e-05	7.7e-07	-5.852	0.000224	6.52e-06
cbo0116	cbo0116	-0.382	0.00984	0.0034	-0.637	0.000284	6.92e-05	-0.811	0.000204	5.66e-05	-1.58	0.000213	1.22e-05	-1.483	0.000174	2.3e-05	-1.013	0.0105	0.00364
cbo0117	cbo0117	-0.377	0.00623	0.0019	-0.513	0.00106	0.000361	-2.321	8.15e-06	1.74e-07	-4.057	0.000115	1.23e-06	-4.461	7.23e-06	6.66e-08	-5.24	0.000494	3.28e-05
cbo0119	cphB, cbo0119	0.128	0.234	0.167	0.255	0.0117	0.00644	-1.73	1.19e-05	7.08e-07	-3.417	0.00153	0.000243	-3.44	0.000864	0.000219	-2.472	0.0668	0.0419
cbo0120	cphA, cbo0120	-0.129	0.214	0.149	-0.115	0.266	0.231	-1.477	0.000432	0.000149	-1.756	0.0479	0.0257	-2.11	0.00296	0.00113	-1.291	0.042	0.023
cbo0121	ispE, ipk, cbo0121	0.14	0.22	0.155	0.867	0.00354	0.0016	1.058	0.00185	0.000875	1.888	0.00119	0.000175	1.468	0.0011	0.000304	2.175	0.00279	0.000555
cbo0122	cbo0122	NA	NA		NA	NA		NA	NA		NA	NA		NA	NA		NA	NA
cbo0123	cbo0123	-0.15	0.216	0.151	-0.171	0.131	0.104	-0.154	0.492	0.475	0.594	0.205	0.157	0.805	0.081	0.0618	0.983	0.121	0.0878
cbo0124	cbo0124	-0.48	0.0823	0.0474	-0.271	0.241	0.207	0.411	0.15	0.131	-0.445	0.301	0.247	0.38	0.273	0.243	0.371	0.376	0.335
cbo0125	cbo0125	-0.048	0.743	0.698	0.391	0.131	0.104	NA	NA	NA	NA	NA	NA	1.631	0.00658	0.00307	NA	NA	NA
cbo0126	cbo0126	-0.05	0.722	0.673	0.36	0.151	0.123	0.391	0.163	0.143	NA	NA	NA	0.594	0.144	0.12	NA	NA	NA
cbo0127	cbo0127	0.04	0.648	0.585	-0.043	0.702	0.681	0.736	0.000593	0.000219	0.026	0.883	0.878	0.221	0.225	0.197	0.416	0.21	0.171
cbo0128	cbo0128	-0.223	0.0405	0.0204	-0.104	0.193	0.161	-2.397	8.15e-06	1.94e-07	-4.417	0.000126	2.86e-06	-5	8.97e-06	1.83e-07	-5.297	0.000129	1.12e-06
cbo0129	cbo0129	-0.697	0.000455	5.43e-05	-0.609	0.0323	0.021	-0.251	0.0219	0.0152	0.692	0.0355	0.017	0.795	0.00215	0.000747	0.81	0.00223	0.000402
cbo0130	cbo0130	-0.584	0.00129	0.000233	-0.542	0.00922	0.00486	-0.316	0.00938	0.00577	0.398	0.0797	0.0489	0.602	0.00385	0.00159	0.67	0.00496	0.00128
cbo0131	cbo0131	NA	NA	NA	0.126	0.542	0.511	NA	NA	NA	NA	NA	NA	NA	NA	NA	NA	NA	NA
cbo0132	pyrG, cbo0132	-0.039	0.81	0.785	-0.917	0.000478	0.000137	-0.058	0.429	0.408	-0.072	0.696	0.667	-0.507	0.00874	0.00436	-0.151	0.348	0.307
cbo0133	cbo0133	0.329	0.0442	0.0226	0.08	0.504	0.471	-1.66	0.00347	0.00184	0.205	0.389	0.334	0.392	0.465	0.434	-0.166	0.456	0.42
cbo0134	rho, cbo0134	-0.648	0.00108	0.000183	-0.173	0.149	0.121	0.543	0.00116	0.000507	0.054	0.794	0.776	0.012	0.911	0.909	-0.135	0.266	0.226
cbo0135	rpmE, cbo0135	-0.279	0.0269	0.0122	-0.906	0.00216	0.000879	-0.292	0.0807	0.0659	0.098	0.573	0.53	-0.025	0.838	0.831	0.365	0.0312	0.0156
cbo0136	tdK, cbo0136	-0.224	0.298	0.225	-0.347	0.015	0.00861	1.236	0.00409	0.00223	1.746	0.0103	0.00326	0.992	0.0753	0.0566	1.374	0.0165	0.00683
cbo0137	cbo0137	-0.443	0.00261	0.000608	-0.26	0.062	0.0446	0.708	0.000528	0.000191	0.652	0.0663	0.0383	0.687	0.00412	0.00172	0.919	0.114	0.0814
cbo0138	cbo0138	-0.52	0.00195	0.000418	-0.749	0.0326	0.0213	0.7	0.0066	0.00383	0.886	0.029	0.0131	0.833	0.00332	0.00132	0.79	0.0142	0.00555
cbo0139	prfA, cbo0139	-0.919	0.000103	5.62e-06	-0.731	0.000883	0.00029	0.26	0.0155	0.0103	0.709	0.0495	0.0266	0.612	0.00616	0.00283	0.778	0.00472	0.00118
cbo0140	cbo0140	-0.919	0.00254	0.000589	-0.996	0.00157	0.000591	0.214	0.0327	0.024	0.56	0.0852	0.0534	0.486	0.00667	0.00312	0.484	0.0318	0.016
cbo0141	cbo0141	-0.291	0.0333	0.0159	-0.97	5.82e-05	6.65e-06	-0.437	0.00283	0.00145	-0.475	0.0368	0.0179	-0.294	0.0284	0.0179	-0.042	0.792	0.779
cbo0142	cbo0142	-0.052	0.708	0.655	-0.661	0.000301	7.5e-05	-0.187	0.0547	0.0427	-0.19	0.266	0.214	-0.138	0.215	0.187	0.085	0.55	0.521
cbo0143	cbo0143	-0.113	0.415	0.337	-0.742	0.000308	7.78e-05	-0.196	0.0746	0.0604	-0.127	0.432	0.38	-0.245	0.172	0.146	0.377	0.37	0.329
cbo0144	rpiB, cbo0144	-0.611	0.032	0.0152	-1.524	2.43e-05	1.52e-06	-0.746	0.00206	0.001	-0.389	0.0648	0.0372	0.104	0.288	0.257	0.209	0.105	0.0736
cbo0145	upp, cbo0145	-0.482	0.0295	0.0138	-1.57	9.99e-06	3.21e-07	-0.952	0.00144	0.00065	-0.841	0.00249	0.000474	-0.234	0.0715	0.0533	-0.158	0.251	0.211
cbo0146	cbo0146	0.121	0.25	0.181	0.449	0.00782	0.00402	1.327	0.000128	2.98e-05	0.945	0.00932	0.00281	0.906	0.00844	0.00418	1.406	0.00504	0.0013
cbo0147	tagO, cbo0147	-0.555	0.00391	0.00103	-0.463	0.0378	0.0253	0.88	0.00011	2.48e-05	0.918	0.0175	0.00656	1.08	0.00146	0.00045	1.35	0.00632	0.0018
cbo0148	mnaA, cbo0148	-0.831	0.000749	0.000109	-0.792	0.000257	6.03e-05	0.656	0.000649	0.000247	0.515	0.0519	0.0283	0.8	0.000699	0.000166	0.827	0.00213	0.000365
cbo0149	cbo0149	0.108	0.415	0.337	0.286	0.176	0.145	0.639	0.0127	0.00816	1.565	0.00538	0.00137	1.417	0.000864	0.000219	1.967	0.00253	0.000473
cbo0150	atpA, atpB, cbo0150	0.209	0.0435	0.0221	-0.036	0.768	0.751	0.445	0.00573	0.00327	1.44	0.00189	0.000326	1.542	0.000253	3.79e-05	1.653	0.000295	1.22e-05
cbo0151	atpC, atpE, cbo0151	-0.073	0.464	0.384	-0.447	0.00352	0.00158	0.102	0.217	0.195	1.157	0.00346	0.000735	1.28	0.000203	2.87e-05	1.618	0.000481	3.08e-05
cbo0152	atpB, atpF, cbo0152	-0.054	0.589	0.518	-0.403	0.0589	0.042	0.287	0.0305	0.0222	1.065	0.0176	0.00662	1.233	0.000194	2.7e-05	1.758	0.000461	2.83e-05
cbo0153	atpH, cbo0153	-0.061	0.657	0.595	-0.522	0.0023	0.000954	0.056	0.434	0.413	1.108	0.00408	0.000948	1.177	0.000244	3.63e-05	1.561	0.000593	4.47e-05
cbo0154	atpA, cbo0154	0.286	0.0391	0.0194	-0.486	0.00147	0.000543	0.072	0.376	0.353	1.095	0.00161	0.000265	1.404	0.000112	1.29e-05	1.851	0.00037	1.9e-05
cbo0155	atpG, cbo0155	0.541	0.00548	0.00161	-0.561	0.0102	0.00549	0.301	0.197	0.176	0.911	0.00408	0.000945	1.202	0.000339	5.7e-05	1.673	0.000673	5.78e-05
cbo0156	atpD, cbo0156	0.899	6.93e-05	2.94e-06	-0.487	0.00126	0.00045	-0.094	0.234	0.212	0.929	0.00208	0.000374	1.108	0.000498	0.000101	1.719	0.000316	1.41e-05
cbo0157	atpC, cbo0157	0.867	9.37e-05	4.72e-06	-0.383	0.0106	0.00573	-0.093	0.276	0.253	0.759	0.00458	0.00111	1.021	0.000931	0.000244	1.411	0.000595	4.54e-05
cbo0158	cbo0158	-0.067	0.507	0.43	-0.578	0.000392	0.000106	-1.597	3.88e-05	5.62e-06	-2.445	0.00393	0.000889	-2.855	0.00306	0.00119	-2.068	0.0665	0.0414
cbo0159	murA, muraA, cbo0159	0.057	0.512	0.435	-0.049	0.56	0.531	-0.394	0.0186	0.0126	-2.132	0.000209	1.18e-05	-3.209	1.29e-05	3.83e-07	-4.008	0.000112	7.4e-07
cbo0160	spoIID, spoIIC, cbo0160	0.055	0.531	0.457	0.161	0.128	0.102	-1.713	1.27e-05	8.26e-07	-2.493	0.00114	0.000165	-2.497	0.000108	1.22e-05	-1.661	0.0866	0.0577
cbo0161	cbo0161	0.145	0.162	0.106	0.141	0.0888	0.0672	-2.896	8.15e-06	1.53e-07	-5.054	0.000143	4.89e-06	-4.98	7.23e-06	3.33e-08	-6.092	0.000191	5.04e-06
cbo0162	spoIIID, cbo0162	0.183	0.0601	0.0329	0.142	0.128	0.102	-2.266	8.15e-06	1.31e-07	-4.058	0.000153	5.92e-06	-3.817	7.23e-06	7.33e-08	-4.889	0.00037	1.89e-05
cbo0163	mreB, cbo0163	-0.138	0.183	0.123	0.14	0.103	0.0798	0.108	0.219	0.197	-0.62	0.0244	0.0104	-0.184	0.152	0.127	-0.468	0.0177	0.00747
cbo0164	cbo0164	0.415	0.00364	0.000939	0.529	0.00204	0.000821	-0.791	0.000192	5.21e-05	-1.557	0.00983	0.00305	-1.892	0.000203	2.88e-05	-1.263	0.065	0.0402
cbo0165	cbo0165	NA	NA	NA	NA	NA	NA	NA	NA	NA	NA	NA	NA	NA	NA	NA	0.339	0.407	0.368
cbo0168	metK, metE, cbo0168	-1.068	4.8e-05	1.48e-06	-0.926	8.88e-05	1.32e-05	-0.67	0.000291	8.94e-05	-0.698	0.00367	0.000805	-0.364	0.0227	0.0137	-0.198	0.167	0.13
cbo0169	cbo0169	-0.264	0.0266	0.0121	0.28	0.00725	0.00369	0.465	0.00251	0.00126	0.284	0.124	0.0856	0.568	0.00324	0.00127	1.298	0.0145	0.00568
cbo0170	cbo0170	-0.169	0.115	0.0711	0.224	0.0463	0.032	0.701	0.00109	0.000471	0.304	0.116	0.0788	0.85	0.00645	0.003	0.691	0.0108	0.00383
cbo0171	cbo0171	-0.462	0.00281	0.000672	0.171	0.0627	0.0451	-0.095	0.224	0.202	0.303	0.106	0.0704	-0.328	0.021	0.0125	-0.339	0.0422	0.0233
cbo0172	cbo0172	1.24	0.00044	5.16e-05	2.076	9.1e-06	2.77e-07	2.04	7.35e-05	1.41e-05	0.453	0.0374	0.0182	0.63	0.0179	0.0103	0.896	0.012	0.00444
cbo0173	secA, div+, cbo0173	-0.643	0.000407	4.64e-05	-0.505	0.00463	0.00219	0.392	0.00299	0.00155	0.786	0.0089	0.00263	0.725	0.000932	0.000245	0.679	0.00399	0.000908
cbo0175	prfB, cbo0175	-0.348	0.0344	0.0167	-1.024	0.00035	9.18e-05	0.365	0.0113	0.0072	0.52	0.0321	0.015	0.204	0.154	0.129	0.359	0.0454	0.0255
cbo0176	cbo0176	-0.543	0.0591	0.0323	0.209	0.26	0.226	-0.53	0.0968	0.0803	0.101	0.778	0.758	-0.312	0.139	0.115	-0.421	0.332	0.291
cbo0177	cbo0177	-0.034	0.794	0.765	-0.63	0.0019	0.000749	0.503	0.00206	0.000997	0.56	0.0528	0.029	0.704	0.00163	0.000525	0.553	0.00634	0.00182
cbo0178	cbo0178	0.037	0.857	0.842	NA	NA	NA	1.319	0.00185	0.000874	1.317	0.062	0.0354	NA	NA	NA	0.617	0.217	0.178
cbo0179	cbo0179	0.456	0.00191	0.000406	0.49	0.00335	0.00149	0.635	0.000362	0.000119	0.34	0.0962	0.0621	0.28	0.0654	0.0479	0.407	0.113	0.0809
cbo0180	cbo0180	0.552	0.000784	0.000117	0.485	0.00111	0.000381	0.497	0.000924	0.000386	0.315	0.11	0.0738	0.162	0.228	0.199	0.188	0.201	0.163
cbo0181	cbo0181	0.535	0.000854	0.000131	0.436	0.00207	0.000838	0.519	0.00175	0.000821	0.248	0.174	0.129	0.135	0.236	0.207	0.202	0.113	0.0806
cbo0182	cbo0182	0.829	0.000114	6.89e-06	1.274	0.000136	2.47e-05	1.287	6.94e-05	1.31e-05	-0.089	0.589	0.548	-0.248	0.091	0.0711	-0.139	0.389	0.35
cbo0183	cbo0183	0.736	0.00024	2.19e-05	0.975	0.000111	1.86e-05	1.16	0.000189	5.08e-05	-0.184	0.483	0.433	-0.456	0.00994	0.0051	-0.078	0.84	0.831
cbo0184	cbo0184	0.444	0.00507	0.00145	0.713	0.000945	0.000314	0.775	0.00158	0.000731	0.198	0.382	0.327	0.076	0.511	0.483	0.479	0.1	0.0695
cbo0185	cbo0185	0.554	0.0087	0.00289	1.064	0.000963	0.000321	0.819	0.0271	0.0193	0.578	0.134	0.0946	0.983	0.0304	0.0195	1.013	0.0462	0.0262
cbo0186	leuS, cbo0186	-0.994	4.63e-05	1.35e-06	-2.019	4.99e-05	5.14e-06	-2.17	0.000124	2.89e-05	-1.292	0.00393	0.000891	-0.7	0.00321	0.00126	-0.56	0.00869	0.00284
cbo0187	cbo0187	0.182	0.267	0.196	0.128	0.436	0.401	0.088	0.68	0.669	-0.643	0.183	0.137	0.909	0.0715	0.0533	-0.099	0.776	0.763
cbo0188	cbo0188	-0.701	0.00103	0.000168	-0.674	0.00191	0.000758	-0.319	0.0364	0.0272	-0.539	0.0398	0.0197	-0.155	0.185	0.158	0.235	0.197	0.159
cbo0189	cbo0189	-0.996	9.72e-05	5.22e-06	-0.835	0.000199	4.1e-05	-0.104	0.228	0.206	-0.287	0.0705	0.0417	0.03	0.82	0.81	0.056	0.635	0.611
cbo0190	cbo0190	-0.431	0.00254	0.000587	-0.015	0.888	0.882	0.454	0.00169	0.00079	0.482	0.103	0.0679	0.641	0.0256	0.0158	0.704	0.00392	0.000877
cbo0191	cbo0191	-0.132	0.398	0.32	0.222	0.317	0.281	0.765	0.0113	0.00715	-0.409	0.333	0.277	0.925	0.0752	0.0565	0.745	0.0667	0.0417
cbo0192	cbo0192	-0.051	0.582	0.511	0.075	0.388	0.352	1.381	0.0145	0.00951	0.297	0.218	0.169	1.226	0.0135	0.00737	1.081	0.0195	0.00856
cbo0193	cbo0193	-0.548	0.00172	0.000351	-0.476	0.0996	0.0767	0.191	0.138	0.119	-0.399	0.0464	0.0244	-0.191	0.274	0.244	0.403	0.0432	0.024
cbo0194	cbo0194	0.263	0.0151	0.0059	0.078	0.367	0.33	-1.344	0.00176	0.000826	-0.854	0.117	0.0801	-0.459	0.0705	0.0524	-2.203	0.077	0.0499
cbo0195	cbo0195	0.309	0.0292	0.0136	0.073	0.456	0.421	-1.354	0.000495	0.000177	-1.988	0.263	0.211	-0.5	0.0659	0.0483	0.486	0.286	0.244
cbo0196	cbo0196	-0.431	0.0024	0.000548	-0.824	0.0002	4.15e-05	-0.973	0.000245	7.15e-05	-1.269	0.00265	0.000515	-1.226	0.000386	6.89e-05	-1.098	0.00416	0.000966
cbo0197	cbo0197	0.403	0.0281	0.0129	0.177	0.404	0.368	-0.706	0.0176	0.0118	-1.28	0.162	0.118	-1.218	0.0524	0.0372	-1.603	0.11	0.0774
cbo0198	cbo0198	0.143	0.203	0.14	0.8	0.000149	2.76e-05	0.976	0.000108	2.39e-05	0.018	0.882	0.876	0.192	0.179	0.152	0.18	0.312	0.27
cbo0199	cbo0199	-0.072	0.519	0.444	-0.447	0.00275	0.00118	-2.525	8.15e-06	2.09e-07	-5.332	9.44e-05	1.89e-07	-5.686	8.48e-06	1.51e-07	-6.119	0.000163	1.67e-06
cbo0200	cbo0200	-0.092	0.339	0.263	0.265	0.0514	0.036	1.263	4.74e-05	7.57e-06	0.758	0.0185	0.00709	0.562	0.00945	0.00478	0.585	0.0116	0.00422
cbo0201	cbo0201	-0.225	0.34	0.265	0.244	0.289	0.254	1.189	0.0197	0.0135	-0.107	0.565	0.521	0.194	0.129	0.105	0.212	0.171	0.134
cbo0202	cbo0202	NA	NA	NA	-0.106	0.6	0.574	0.247	0.312	0.288	1.332	0.0261	0.0113	1.723	0.000752	0.000184	2.03	0.0115	0.00414
cbo0203	cbo0203	1.314	5.32e-05	1.87e-06	1.024	0.00277	0.00119	0.992	0.000816	0.000332	-1.016	0.00378	0.000842	-0.705	0.0026	0.000951	-0.147	0.769	0.754
cbo0204	sleB, cbo0204	-0.037	0.672	0.612	0.112	0.173	0.143	-1.57	1.85e-05	1.73e-06	-4.216	0.00017	7.45e-06	-5.27	7.23e-06	5.48e-08	-5.817	0.000249	8.05e-06
cbo0205	cysK1, cbo0205	0.906	0.000399	?	0.524	0.0225	?	1.031	0.00091	?	0.18	0.3	?	0.047	0.651	?	-0.494	0.127	?
cbo0206	cysE, cysA, cbo0206	1.058	0.000592	7.84e-05	0.369	0.0106	0.00577	0.723	0.00153	0.000701	0.244	0.215	0.166	-0.17	0.125	0.102	-0.988	0.0284	0.0138
cbo0207	cbo0207	0.239	0.0561	0.0304	0.443	0.0959	0.0734	0.789	0.0293	0.0211	0.937	0.0675	0.0392	0.698	0.00866	0.00431	0.566	0.0733	0.0471
cbo0208	plsD, cbo0208	0.372	0.00743	0.00237	0.41	0.00197	0.000786	0.881	0.000133	3.2e-05	0.518	0.0129	0.00439	0.802	0.00217	0.000758	0.887	0.0022	0.000393
cbo0209	nth, cbo0209	0.229	0.0478	0.025	0.224	0.034	0.0224	0.737	0.000293	9.03e-05	0.226	0.203	0.156	0.464	0.00704	0.00336	0.632	0.00714	0.00218
cbo0210	cbo0210	0.215	0.153	0.0996	0.105	0.212	0.178	0.738	0.00204	0.000988	0.699	0.025	0.0107	0.857	0.00125	0.00036	1.055	0.00141	0.000187
cbo0211	cbo0211	-0.479	0.0058	0.00173	0.059	0.54	0.508	0.33	0.00784	0.0047	-0.076	0.672	0.64	0.167	0.303	0.272	0.283	0.111	0.0788
cbo0212	cbo0212	-0.275	0.0191	0.00788	0.616	0.00114	0.000393	0.507	0.00109	0.00047	0.161	0.318	0.264	0.66	0.0223	0.0135	0.754	0.152	0.116
cbo0213	cbo0213	-0.079	0.501	0.423	0.756	0.000299	7.41e-05	0.651	0.000474	0.000167	0.238	0.197	0.15	0.331	0.017	0.0097	0.188	0.177	0.14
cbo0214	cbo0214	-0.073	0.541	0.467	-0.572	0.000314	7.97e-05	0.123	0.407	0.385	-1.575	0.000934	0.000128	-2.436	1.74e-05	7.02e-07	-2.441	0.00101	0.000111
cbo0215	cbo0215	-0.376	0.145	0.0934	0.263	0.158	0.129	0.85	0.0097	0.006	0.47	0.282	0.228	0.754	0.0239	0.0146	0.622	0.215	0.176
cbo0216	splB, spl, cbo0216	-0.09	0.333	0.257	0.018	0.808	0.795	-1.105	5.3e-05	9.09e-06	-1.882	0.000647	7.58e-05	-1.744	7.67e-05	7.76e-06	-1.744	0.000687	6.04e-05
cbo0217	cbo0217	0.022	0.817	0.793	0.498	0.0104	0.00561	1.092	0.000107	2.33e-05	0.478	0.0879	0.0555	0.318	0.123	0.0996	0.462	0.0138	0.00532
cbo0218	cbo0218	-0.28	0.0762	0.0433	0.216	0.0761	0.0567	1.33	3.89e-05	5.64e-06	0.735	0.0211	0.00848	0.674	0.00631	0.00291	0.893	0.00319	0.000663
cbo0219	cbo0219	-0.861	0.000121	7.75e-06	-1.027	3.77e-05	3.11e-06	-1.434	1.77e-05	1.57e-06	-0.217	0.132	0.0931	-0.332	0.0406	0.0276	-0.553	0.0237	0.0109
cbo0220	cbo0220	-0.092	0.312	0.238	0.3	0.0383	0.0258	0.736	0.000286	8.72e-05	-0.161	0.29	0.236	0.331	0.0214	0.0128	0.481	0.0156	0.00634
cbo0221	cbo0221	0.121	0.216	0.151	0.64	0.000803	0.00026	1.077	4.38e-05	6.81e-06	0.434	0.023	0.00958	0.779	0.0025	0.000908	0.598	0.00587	0.00163
cbo0222	cbo0222	0.022	0.793	0.763	0.551	0.00526	0.00253	0.957	0.000101	2.18e-05	0.419	0.0314	0.0145	0.622	0.00354	0.00143	0.642	0.00551	0.00147
cbo0223	cbo0223	-0.206	0.0709	0.0399	-0.579	0.00163	0.000619	-1.18	0.000107	2.36e-05	-3.598	0.00989	0.00307	-1.75	0.00522	0.0023	-1.159	0.0732	0.047
cbo0224	rpoN, ntrA, hno, cbo0224	0.294	0.0175	0.00709	0.781	0.00109	0.000373	1.02	0.00048	0.000171	0.337	0.108	0.0723	0.629	0.00301	0.00116	0.855	0.00551	0.00148
cbo0225	cggR, cbo0225	0.175	0.386	0.309	-0.016	0.976	0.975	1.717	0.0128	0.00823	1.222	0.045	0.0233	0.159	0.776	0.764	0.991	0.0593	0.0358
cbo0226	gap1, cbo0226	0.331	0.00717	0.00226	0.044	0.886	0.88	1.84	0.000282	8.55e-05	0.936	0.00701	0.00195	0.173	0.587	0.561	0.964	0.00494	0.00127
cbo0227	pgK, cbo0227	0.231	0.13	0.0828	0.035	0.858	0.85	1.572	4.3e-05	6.6e-06	1.053	0.00159	0.000258	0.385	0.0306	0.0196	1.019	0.00139	0.000184
cbo0228	tpiA, tpi, cbo0228	0.418	0.00757	0.00242	-0.058	0.753	0.736	1.46	4.33e-05	6.67e-06	0.849	0.00333	0.000699	0.396	0.0199	0.0118	0.941	0.00141	0.000189
cbo0229	gpmI, pgm-I, cbo0229	0.645	0.000797	0.00012	-0.193	0.285	0.25	1.339	0.000132	3.16e-05	1.053	0.00123	0.000182	0.523	0.00993	0.00509	0.96	0.00153	0.000217
cbo0230	eno, cbo0230	0.444	0.0117	0.00425	-0.566	0.000982	0.000329	0.765	0.000363	0.00012	0.678	0.0109	0.00348	0.249	0.0943	0.0741	0.694	0.00449	0.0011
cbo0231	secG, cbo0231	-0.281	0.085	0.0492	-0.436	0.0218	0.0134	0.755	0.0492	0.038	-0.799	0.0168	0.00625	-0.442	0.0193	0.0113	-0.503	0.0258	0.0122
cbo0232	rnr, vacB, cbo0232	-0.01	0.897	0.889	0.519	0.000995	0.000334	-0.049	0.481	0.463	-0.309	0.074	0.0444	-0.013	0.883	0.879	0.127	0.365	0.323
cbo0233	surE, cbo0233	0.35	0.0484	0.0253	0.959	0.000804	0.000261	0.7	0.00924	0.00567	0.72	0.0368	0.0179	0.576	0.0161	0.00913	0.577	0.0297	0.0147
cbo0234	smpB, smqB, cbo0234	0.093	0.631	0.564	0.669	0.0106	0.00571	0.456	0.0548	0.0428	0.703	0.0364	0.0176	0.679	0.0256	0.0159	0.635	0.04	0.0217
cbo0235	cbo0235	1.266	7.32e-05	3.32e-06	1.471	0.000265	6.26e-05	0.188	0.33	0.307	-0.234	0.324	0.269	-0.897	0.0218	0.0131	-1.084	0.107	0.0749
cbo0237	cbo0237	0.345	0.00901	0.00304	0.193	0.0471	0.0327	-0.326	0.0139	0.00909	-1.323	0.00429	0.00101	-1.925	4.34e-05	3.28e-06	-1.584	0.00672	0.00199
cbo0238	cbo0238	NA	NA		NA	NA		NA	NA		NA	NA		NA	NA		NA	NA
cbo0239	cbo0239	NA	NA		NA	NA		NA	NA		NA	NA		NA	NA		NA	NA
cbo0240	cbo0240	NA	NA		NA	NA		NA	NA		NA	NA		NA	NA		NA	NA
cbo0241	cbo0241	0.308	0.212	0.148	NA	NA	NA	NA	NA	NA	NA	NA	NA	NA	NA	NA	NA	NA	NA
cbo0242	cbo0242	0.064	0.6	0.528	0.819	0.000632	0.000193	1.022	7.6e-05	1.49e-05	0.036	0.758	0.736	-0.504	0.00751	0.00362	-0.711	0.0292	0.0143
cbo0243	cbo0243	-0.037	0.709	0.655	-0.237	0.0325	0.0212	-0.723	0.00115	0.000503	-1.406	0.00168	0.00028	-2.123	5.71e-05	4.94e-06	-1.466	0.04	0.0216
cbo0244	cbo0244	-0.072	0.484	0.405	-0.323	0.00545	0.00265	-1.335	6.87e-05	1.29e-05	-3.436	0.00015	5.62e-06	-4.468	8.48e-06	1.42e-07	-4.203	0.00102	0.000113
cbo0245	cbo0245	-0.07	0.584	0.513	0.586	0.000337	8.75e-05	0.383	0.00347	0.00184	-0.277	0.0732	0.0439	-0.037	0.776	0.765	-0.069	0.593	0.566
cbo0246	cbo0246	NA	NA		NA	NA		NA	NA		NA	NA		NA	NA		NA	NA
cbo0247	kdgT, cbo0247	NA	NA		NA	NA		NA	NA		NA	NA		NA	NA		NA	NA
cbo0248	cbo0248	0.417	0.00727	0.0023	0.921	0.02	0.0121	1.589	0.000454	0.000159	0.14	0.701	0.672	0.919	0.163	0.137	0.968	0.0733	0.0471
cbo0249	cbo0249	0.243	0.162	0.106	0.851	0.0242	0.0151	1.68	0.000965	0.000407	NA	NA	NA	NA	NA	NA	1.268	0.0938	0.0635
cbo0250	cbo0250	NA	NA		NA	NA		NA	NA		NA	NA		NA	NA		NA	NA
cbo0251	cbo0251	-0.206	0.415	0.337	NA	NA	NA	0.905	0.0145	0.00953	2.232	0.0349	0.0166	1.599	0.00896	0.00449	1.517	0.0678	0.0428
cbo0252	cbo0252	-0.739	0.0251	0.0112	0.289	0.301	0.265	0.841	0.0149	0.0098	1.575	0.0018	0.000305	1.486	0.000218	3.14e-05	2.085	0.00239	0.000442
cbo0253	cbo0253	-0.503	0.0729	0.0412	NA	NA	NA	NA	NA	NA	1.794	0.00372	0.000818	1.58	0.000203	2.87e-05	1.596	0.0331	0.0169
cbo0254	cbo0254	-0.246	0.0508	0.027	0.042	0.898	0.893	0.327	0.0399	0.0301	1.191	0.00399	0.000907	1.199	0.000303	4.94e-05	1.498	0.00684	0.00206
cbo0255	cbo0255	-0.04	0.716	0.666	-0.549	0.0232	0.0143	0.306	0.0547	0.0427	1.048	0.00655	0.00177	1.047	0.000457	9.07e-05	1.396	0.00684	0.00206
cbo0256	cbo0256	0.067	0.487	0.408	-0.271	0.242	0.208	0.47	0.12	0.102	1.017	0.0341	0.0161	1.017	0.0223	0.0135	0.925	0.0273	0.0131
cbo0257	cbo0257	0.109	0.297	0.224	-0.352	0.00305	0.00133	-1.248	4.06e-05	5.96e-06	-3.591	0.000216	1.26e-05	-4.506	2.47e-05	1.42e-06	-3.979	0.00515	0.00134
cbo0258	xdhA1, cbo0258	-0.075	0.518	0.441	-0.293	0.0419	0.0285	-1.741	1.19e-05	7.31e-07	-2.549	0.000472	4.58e-05	-3.118	0.000131	1.59e-05	-3.587	0.000439	2.61e-05
cbo0259	xdhB2, cbo0259	-0.025	0.785	0.752	-0.305	0.0177	0.0105	-1.583	2.43e-05	2.65e-06	-2.399	0.000631	7.18e-05	-2.696	2.76e-05	1.69e-06	-2.309	0.0132	0.005
cbo0260	xdhC1, cbo0260	-0.104	0.289	0.216	-0.388	0.00292	0.00127	-1.668	1.28e-05	8.47e-07	-2.871	0.000394	3.38e-05	-2.998	6.13e-05	5.5e-06	-3.106	0.000639	5.29e-05
cbo0261	cbo0261	NA	NA	NA	NA	NA	NA	NA	NA	NA	NA	NA	NA	NA	NA	NA	0.155	0.667	0.645
cbo0262	ccdA1, cbo0262	NA	NA		NA	NA		NA	NA		NA	NA		NA	NA		NA	NA
cbo0263	resA, cbo0263	NA	NA		NA	NA		NA	NA		NA	NA		NA	NA		NA	NA
cbo0264	cbo0264	NA	NA		NA	NA		NA	NA		NA	NA		NA	NA		NA	NA
cbo0265	cbo0265	-0.145	0.169	0.112	0.154	0.141	0.113	0.436	0.019	0.0129	-0.177	0.633	0.597	-0.088	0.477	0.447	0.216	0.531	0.501
cbo0266	cbo0266	0.167	0.245	0.176	0.238	0.13	0.103	-0.345	0.0624	0.0496	-1.68	0.189	0.143	0.5	0.187	0.16	-0.32	0.537	0.507
cbo0267	cbo0267	NA	NA		NA	NA		NA	NA		NA	NA		NA	NA		NA	NA
cbo0268	cbo0268	NA	NA	NA	1.441	0.00675	0.00338	NA	NA	NA	0.68	0.168	0.124	1.139	0.048	0.0336	0.751	0.17	0.134
cbo0269	cbo0269	NA	NA	NA	NA	NA	NA	NA	NA	NA	NA	NA	NA	1.801	0.0211	0.0126	1.035	0.113	0.0807
cbo0270	cbo0270	0.064	0.76	0.718	0.492	0.187	0.155	0.564	0.0862	0.0707	0.968	0.046	0.024	1.817	0.00185	0.000618	1.793	0.0118	0.00434
cbo0271	cbo0271	NA	NA	NA	NA	NA	NA	NA	NA	NA	NA	NA	NA	0.583	0.148	0.123	NA	NA	NA
cbo0272	cbo0272	0.136	0.313	0.239	0.668	0.0425	0.0289	0.977	0.0178	0.012	0.987	0.0438	0.0226	1.224	0.0143	0.00791	1.102	0.0558	0.0331
cbo0273	cbo0273	0.211	0.18	0.121	0.309	0.197	0.165	0.917	0.00164	0.000765	0.604	0.104	0.0687	0.986	0.00555	0.00248	2.068	0.045	0.0251
cbo0274	cbo0274	NA	NA		NA	NA		NA	NA		NA	NA		NA	NA		NA	NA
cbo0275	cbo0275	NA	NA	NA	0.471	0.0904	0.0687	NA	NA	NA	NA	NA	NA	NA	NA	NA	2.062	0.045	0.0253
cbo0276	cbo0276	0.133	0.17	0.113	-0.017	0.844	0.835	-1.144	0.000399	0.000134	-3.3	0.000287	2.02e-05	-4.106	8.48e-06	1.59e-07	-4.418	0.00107	0.000122
cbo0277	cbo0277	NA	NA	NA	NA	NA	NA	NA	NA	NA	NA	NA	NA	0.417	0.242	0.213	1.73	0.0361	0.0188
cbo0278	glvA1, glvG1, cbo0278	-0.876	0.000104	5.72e-06	-0.554	0.00403	0.00187	0.54	0.000697	0.000272	0.083	0.647	0.612	0.649	0.00708	0.00337	1.466	0.0092	0.00306
cbo0279	ptsG, ptsX, crr, cbo0279	NA	NA	NA	NA	NA	NA	NA	NA	NA	NA	NA	NA	1.969	0.0342	0.0225	2.616	0.0074	0.00229
cbo0280	cbo0280	-0.533	0.0146	0.00566	0.306	0.0606	0.0434	0.811	0.00755	0.00448	0.227	0.552	0.508	1.099	0.00274	0.00102	1.416	0.00672	0.00201
cbo0281	cbo0281	NA	NA		NA	NA		NA	NA		NA	NA		NA	NA		NA	NA
cbo0282	cspA, cbo0282	-0.327	0.184	0.124	0.279	0.129	0.103	0.576	0.179	0.158	0.297	0.565	0.522	0.187	0.606	0.581	0.371	0.544	0.514
cbo0283	cbo0283	0.607	0.000975	0.000156	1.532	2.59e-05	1.72e-06	1.363	5.6e-05	9.78e-06	0.281	0.236	0.185	0.725	0.00338	0.00135	0.905	0.00485	0.00124
cbo0284	cbo0284	0.376	0.0172	0.00697	1.013	0.000109	1.82e-05	0.714	0.00361	0.00193	0.136	0.408	0.354	0.058	0.737	0.722	0.445	0.159	0.122
cbo0285	cbo0285	NA	NA	NA	0.401	0.125	0.0983	NA	NA	NA	0.374	0.365	0.31	NA	NA	NA	NA	NA	NA
cbo0286	cbo0286	0.054	0.635	0.57	0.563	0.0107	0.00583	0.401	0.0698	0.0562	-0.193	0.445	0.394	0.996	0.0609	0.0443	0.33	0.377	0.337
cbo0287	cbo0287	0.441	0.02	0.00837	1.062	0.000525	0.000153	0.708	0.00646	0.00374	0.458	0.2	0.152	0.402	0.27	0.24	2.156	0.0423	0.0234
cbo0288	cbo0288	NA	NA		NA	NA		NA	NA		NA	NA		NA	NA		NA	NA
cbo0289	glvA2, glvG2, cbo0289	NA	NA		NA	NA		NA	NA		NA	NA		NA	NA		NA	NA
cbo0290	cbo0290	NA	NA	NA	NA	NA	NA	NA	NA	NA	NA	NA	NA	NA	NA	NA	NA	NA	NA
cbo0291	cbo0291	NA	NA		NA	NA		NA	NA		NA	NA		NA	NA		NA	NA
cbo0292	kdgA, cbo0292	NA	NA		NA	NA		NA	NA		NA	NA		NA	NA		NA	NA
cbo0293	kdgK, cbo0293	NA	NA		NA	NA		NA	NA		NA	NA		NA	NA		NA	NA
cbo0294	adeC, ade, cbo0294	0.184	0.283	0.21	-0.151	0.473	0.439	-0.648	0.0112	0.00711	0.62	0.124	0.0858	0.552	0.0302	0.0193	1.067	0.0456	0.0257
cbo0295	cssR, cbo0295	0.112	0.623	0.555	NA	NA	NA	NA	NA	NA	NA	NA	NA	NA	NA	NA	NA	NA	NA
cbo0296	cssS, cbo0296	NA	NA		NA	NA		NA	NA		NA	NA		NA	NA		NA	NA
cbo0297	cbo0297	NA	NA	NA	NA	NA	NA	NA	NA	NA	NA	NA	NA	NA	NA	NA	NA	NA	NA
cbo0298	cbo0298	NA	NA	0.00477	NA	NA	0.091	NA	NA	0.36	NA	NA	NA	NA	NA	0.0341	NA	NA	NA
cbo0299	cbo0299	0.36	0.0129		0.374	0.116		0.193	0.382		NA	NA		1.131	0.0486		NA	NA
cbo0300	cbo0300	NA	NA		NA	NA		NA	NA		NA	NA		NA	NA		NA	NA
cbo0301	cbo0301	NA	NA		NA	NA		NA	NA		NA	NA		NA	NA		NA	NA
cbo0302	cbo0302	NA	NA		NA	NA		NA	NA		NA	NA		NA	NA		NA	NA
cbo0303	cbo0303	NA	NA		NA	NA		NA	NA		NA	NA		NA	NA		NA	NA
cbo0304	cbo0304	NA	NA	0.0158	NA	NA	0.0482	NA	NA	0.0146	NA	NA	0.0402	NA	NA	0.0409	NA	NA	0.0583
cbo0305	cbo0305	0.671	0.0331		0.546	0.0664		1.301	0.0211		1.722	0.0689		1.885	0.0567		1.262	0.0872
cbo0306	cbo0306	NA	NA		NA	NA		NA	NA		NA	NA		NA	NA		NA	NA
cbo0307	cbo0307	NA	NA		NA	NA		NA	NA		NA	NA		NA	NA		NA	NA
cbo0308	cbo0308	NA	NA		NA	NA		NA	NA		NA	NA		NA	NA		NA	NA
cbo0309	cbo0309	NA	NA		NA	NA		NA	NA		NA	NA		NA	NA		NA	NA
cbo0310	fhuD1, cbo0310	0.332	0.0285	0.0132	0.378	0.0247	0.0154	0.327	0.117	0.0987	-1.404	0.051	0.0277	-0.822	0.0811	0.062	0.961	0.0259	0.0123
cbo0311	fhuB1, cbo0311	NA	NA		NA	NA		NA	NA		NA	NA		NA	NA		NA	NA
cbo0312	fhuG1, cbo0312	NA	NA	NA	NA	NA	NA	NA	NA	NA	0.172	0.642	0.607	0.017	0.95	0.949	NA	NA	NA
cbo0313	fhuC1, cbo0313	0.825	0.0181	0.00741	NA	NA	NA	NA	NA	NA	0.863	0.115	0.0784	NA	NA	NA	NA	NA	NA
cbo0314	cbo0314	0.316	0.0686	0.0383	0.28	0.0584	0.0416	0.685	0.00249	0.00124	0.19	0.611	0.573	0.328	0.221	0.193	0.43	0.199	0.161
cbo0315	cbo0315	0.497	0.0361	0.0177	1.067	0.000244	5.55e-05	0.706	0.0192	0.0131	0.334	0.161	0.118	0.623	0.0449	0.0311	0.674	0.0211	0.00935
cbo0316	pbuX, cbo0316	0.827	0.00308	0.000749	NA	NA	NA	NA	NA	NA	0.327	0.417	0.363	1.528	0.0285	0.018	NA	NA	NA
cbo0317	xpt, cbo0317	1.41	0.000479	5.83e-05	NA	NA	NA	NA	NA	NA	0.566	0.22	0.17	1.203	0.00692	0.00328	1.516	0.0309	0.0154
cbo0318	cbo0318	0.174	0.259	0.189	1.18	0.0014	0.000514	1.114	0.0226	0.0157	0.242	0.192	0.145	0.243	0.074	0.0554	0.452	0.0565	0.0336
cbo0319	cbo0319	-0.071	0.471	0.392	0.522	0.000749	0.000238	0.601	0.00372	0.002	0.13	0.672	0.64	-0.015	0.897	0.894	-0.016	0.925	0.922
cbo0320	upk, bacA, cbo0320	NA	NA		NA	NA		NA	NA		NA	NA		NA	NA		NA	NA
cbo0321	cbo0321	NA	NA		NA	NA		NA	NA		NA	NA		NA	NA		NA	NA
cbo0322	cbo0322	NA	NA		NA	NA		NA	NA		NA	NA		NA	NA		NA	NA
cbo0323	cbo0323	NA	NA		NA	NA		NA	NA		NA	NA		NA	NA		NA	NA
cbo0324	cbo0324	NA	NA		NA	NA		NA	NA		NA	NA		NA	NA		NA	NA
cbo0325	cbo0325	NA	NA		NA	NA		NA	NA		NA	NA		NA	NA		NA	NA
cbo0326	cbo0326	NA	NA	NA	NA	NA	NA	NA	NA	NA	0.984	0.0937	0.0599	5.056	0.00334	0.00133	3.53	0.0135	0.00522
cbo0327	cbo0327	NA	NA		NA	NA		NA	NA		NA	NA		NA	NA		NA	NA
cbo0328	cbo0328	NA	NA		NA	NA		NA	NA		NA	NA		NA	NA		NA	NA
cbo0329	cbo0329	-0.15	0.309	0.235	-0.259	0.258	0.223	0.783	0.00755	0.00448	1.793	0.00484	0.00118	0.933	0.016	0.00903	1.149	0.0368	0.0194
cbo0330	cbo0330	NA	NA		NA	NA		NA	NA		NA	NA		NA	NA		NA	NA
cbo0331	cbo0331	0.508	0.000769	0.000114	0.874	0.000108	1.81e-05	0.588	0.00146	0.000663	-0.497	0.0374	0.0182	-0.707	0.00205	0.000699	-0.518	0.104	0.0725
cbo0332	cbo0332	0.23	0.163	0.107	0.498	0.0109	0.00595	0.127	0.448	0.428	-0.687	0.0349	0.0166	-0.884	0.00921	0.00463	-1.017	0.0201	0.00886
cbo0333	cbo0333	-0.256	0.18	0.121	0.58	0.0583	0.0415	NA	NA	NA	0.137	0.707	0.679	0.756	0.0635	0.0465	0.587	0.222	0.183
cbo0334	cbo0334	-0.943	0.000124	8.12e-06	-0.484	0.15	0.122	1.199	0.000516	0.000186	1.023	0.0505	0.0273	0.036	0.88	0.876	-0.312	0.253	0.212
cbo0335	cbo0335	0.398	0.0114	0.00408	0.638	0.000689	0.000214	0.926	0.00158	0.000731	0.249	0.161	0.118	0.517	0.00603	0.00276	0.395	0.262	0.221
cbo0336	cbo0336	0.112	0.299	0.226	0.375	0.0354	0.0235	0.921	0.00102	0.000432	1.018	0.00884	0.00261	0.553	0.00283	0.00107	0.342	0.0859	0.0573
cbo0337	cbo0337	0.352	0.00834	0.00275	-0.512	0.00199	0.000796	-0.314	0.0764	0.062	0.122	0.518	0.468	-0.233	0.162	0.136	-0.581	0.0261	0.0124
cbo0338	cbo0338	0.119	0.194	0.132	-0.155	0.0673	0.0489	-0.071	0.367	0.344	0.322	0.0491	0.0263	-0.341	0.0188	0.011	-0.856	0.0204	0.00898
cbo0339	cbo0339	-0.083	0.396	0.319	-0.66	0.000304	7.6e-05	-0.737	0.0003	9.33e-05	-0.255	0.189	0.142	-1.15	0.000833	0.000208	-1.518	0.0064	0.00185
cbo0340	cbo0340	-0.039	0.655	0.593	0.211	0.111	0.0865	0.126	0.171	0.151	0.417	0.121	0.0832	0.048	0.799	0.788	-0.125	0.453	0.416
cbo0341	cbo0341	0.316	0.0114	0.00408	0.285	0.0314	0.0203	0.632	0.00121	0.000533	0.705	0.0117	0.00386	0.677	0.00329	0.0013	0.636	0.0221	0.00999
cbo0342	cbo0342	0.422	0.0239	0.0105	1.197	0.000113	1.92e-05	1.13	0.00107	0.000458	0.263	0.112	0.0755	0.426	0.0857	0.0661	-0.071	0.509	0.478
cbo0343	cbo0343	0.608	0.00586	0.00176	1.027	0.00662	0.00331	0.965	0.0202	0.0139	1.329	0.0792	0.0485	1.019	0.0222	0.0134	2.537	0.000883	9.33e-05
cbo0344	cbo0344	-1.177	0.000127	8.75e-06	-1.496	1.33e-05	6.04e-07	-1.722	1.15e-05	6.59e-07	-0.49	0.0246	0.0105	-1.014	0.00106	0.000291	-0.761	0.114	0.0814
cbo0345	adhE, aad, cbo0345	0.796	0.00199	0.000429	0.843	0.00323	0.00143	2.313	0.000317	0.0001	1.986	0.000265	1.75e-05	1.423	0.000251	3.75e-05	1.583	0.0116	0.0042
cbo0346	cbo0346	0.667	0.00426	0.00115	0.837	0.0252	0.0158	1.167	0.000966	0.000408	1.66	0.00271	0.000533	1.995	0.000614	0.000138	1.85	0.00507	0.00131
cbo0347	cbo0347	0.89	0.0145	0.00555	0.181	0.401	0.364	NA	NA	NA	1.942	0.00216	0.000392	2.485	0.000672	0.000157	1.825	0.0301	0.0149
cbo0348	cbo0348	0.09	0.384	0.307	-0.05	0.679	0.656	-1.625	0.00159	0.000736	-0.769	0.286	0.232	-2.11	0.0379	0.0254	-1.032	0.348	0.307
cbo0349	cbo0349	-0.347	0.0282	0.013	-1.244	6.19e-05	7.64e-06	-2.331	1.58e-05	1.27e-06	-4.048	0.000112	7.85e-07	-5.594	7.23e-06	4.57e-08	-6.526	0.00028	1.09e-05
cbo0350	cbo0350	NA	NA	NA	NA	NA	NA	NA	NA	NA	NA	NA	NA	NA	NA	NA	NA	NA	NA
cbo0351	cbo0351	-0.98	0.000313	3.14e-05	-1.295	4.88e-05	4.96e-06	-1.206	0.000678	0.000262	-2.1	0.000427	3.83e-05	-2.232	2.07e-05	1.02e-06	-3.002	0.00145	0.000198
cbo0352	cbo0352	-0.82	0.00021	1.8e-05	-0.74	0.000432	0.000121	-0.618	0.0015	0.000687	-1.215	0.00298	0.000604	-1.386	0.000127	1.52e-05	-1.758	0.00222	0.000397
cbo0353	cbo0353	-0.862	0.00012	7.55e-06	-0.698	0.00534	0.00258	-0.289	0.0755	0.0612	-0.561	0.21	0.161	-0.586	0.00933	0.0047	-0.453	0.388	0.349
cbo0354	cbo0354	-0.761	0.00108	0.000182	-1.252	0.000142	2.62e-05	-0.264	0.205	0.184	-0.712	0.0189	0.00731	-0.579	0.00294	0.00112	-0.955	0.0277	0.0134
cbo0355	cbo0355	-0.315	0.0246	0.0109	-0.862	0.0235	0.0146	-0.385	0.0558	0.0437	-0.353	0.268	0.216	-0.728	0.0244	0.0149	-0.689	0.19	0.152
cbo0356	cbo0356	-0.394	0.00798	0.00259	-0.915	0.000304	7.62e-05	-0.628	0.00367	0.00197	-1.031	0.00694	0.00192	-0.821	0.000537	0.000113	1.542	0.0666	0.0416
cbo0357	cbo0357	0.43	0.0248	0.0111	0.457	0.0111	0.00607	0.493	0.11	0.0926	-0.825	0.124	0.0858	0.561	0.207	0.179	0.012	0.984	0.983
cbo0358	cbo0358	0.157	0.106	0.0639	0.22	0.0381	0.0256	-0.616	0.000708	0.000278	-2.56	0.000278	1.9e-05	-3.347	1.63e-05	6.12e-07	-3.669	0.00587	0.00161
cbo0359	cbo0359	-0.489	0.0146	0.00561	NA	NA	NA	NA	NA	NA	NA	NA	NA	0.911	0.0712	0.053	0.324	0.423	0.384
cbo0360	cbo0360	-0.896	0.000232	2.04e-05	-1.036	0.000276	6.71e-05	-1.236	4.92e-05	8.06e-06	-0.833	0.0091	0.00272	-0.697	0.00678	0.00319	-0.533	0.02	0.00882
cbo0361	cbo0361	-0.27	0.264	0.193	-0.585	0.0572	0.0407	0.134	0.702	0.692	0.668	0.234	0.183	0.325	0.277	0.247	0.835	0.15	0.114
cbo0362	cbo0362	0.084	0.638	0.574	0.052	0.531	0.498	-0.596	0.02	0.0138	-3.695	0.000112	6.98e-07	-4.735	9.39e-06	2.15e-07	-7.2	0.000262	9.23e-06
cbo0363	cbo0363	NA	NA		NA	NA		NA	NA		NA	NA		NA	NA		NA	NA
cbo0364	cbo0364	0.304	0.0146	0.00562	0.283	0.0287	0.0183	0.96	0.000601	0.000223	-1.37	0.0532	0.0293	0.301	0.189	0.162	0.446	0.136	0.102
cbo0365	cbo0365	0.1	0.318	0.244	0.364	0.0888	0.0672	0.945	0.000629	0.000238	-0.086	0.726	0.7	0.319	0.209	0.181	0.458	0.121	0.0872
cbo0366	cbo0366	0.033	0.762	0.72	-0.128	0.134	0.107	0.779	0.000295	9.08e-05	0.091	0.714	0.686	0.091	0.489	0.46	0.16	0.46	0.423
cbo0367	cbo0367	0.045	0.669	0.609	0.341	0.0541	0.0383	0.308	0.0763	0.0619	0.385	0.0663	0.0384	0.913	0.00389	0.00161	1.043	0.00955	0.00324
cbo0368	rnfC, cbo0368	-0.408	0.00403	0.00106	-0.949	6.19e-05	7.61e-06	-1.899	1.03e-05	4.81e-07	-1.633	0.000427	3.88e-05	-1.02	0.000594	0.000131	-1.489	0.00293	0.000593
cbo0369	rnfD, cbo0369	-0.209	0.0497	0.0261	-0.897	9.43e-05	1.45e-05	-1.944	9.28e-06	3.56e-07	-1.52	0.000376	3.1e-05	-1.081	0.000229	3.35e-05	-1.519	0.00147	0.000202
cbo0370	rnfG, cbo0370	-0.123	0.195	0.134	-0.725	0.000196	3.99e-05	-1.794	1.14e-05	6.27e-07	-1.235	0.00207	0.000371	-0.801	0.000859	0.000217	-1.337	0.00194	0.000316
cbo0371	rnfE, cbo0371	-0.057	0.566	0.494	-0.973	0.000168	3.23e-05	-1.996	1.23e-05	7.72e-07	-1.492	0.000261	1.69e-05	-1.173	0.000229	3.33e-05	-1.767	0.00119	0.000142
cbo0372	rnfA, cbo0372	0.084	0.359	0.282	-0.83	0.000254	5.87e-05	-1.989	8.8e-06	3.14e-07	-1.432	0.000293	2.13e-05	-1.278	0.000457	9.07e-05	-1.623	0.0018	0.000282
cbo0373	rnfB, cbo0373	0.209	0.0807	0.0462	-0.456	0.00565	0.00277	-1.919	1.14e-05	6.24e-07	-1.314	0.000376	3.09e-05	-1.355	0.000149	1.85e-05	-1.881	0.00102	0.000113
cbo0374	cbo0374	-0.788	0.00103	0.000168	-0.239	0.0556	0.0394	0.553	0.0029	0.00149	0.582	0.0218	0.00886	0.677	0.00128	0.000377	0.095	0.449	0.412
cbo0375	cbo0375	-0.047	0.654	0.591	-0.094	0.341	0.306	0.891	0.000302	9.4e-05	0.364	0.0376	0.0183	1.045	0.00274	0.00102	1.268	0.0273	0.0131
cbo0376	cbo0376	-0.013	0.908	0.902	0.059	0.447	0.412	1.052	8.94e-05	1.83e-05	0.532	0.0259	0.0112	0.814	0.00164	0.000529	0.885	0.00564	0.00153
cbo0377	cbo0377	0.05	0.678	0.619	0.25	0.0407	0.0276	1.018	0.000104	2.24e-05	0.302	0.151	0.109	0.559	0.00327	0.00128	0.5	0.0182	0.00783
cbo0378	cbo0378	-0.068	0.687	0.63	-0.206	0.346	0.31	-0.081	0.769	0.765	0.674	0.101	0.0663	-0.321	0.402	0.37	-1.047	0.0779	0.0506
cbo0379	cbo0379	0.384	0.0124	0.00456	-0.897	0.000162	3.11e-05	-0.903	0.000344	0.000112	-1.023	0.0059	0.00155	-1.668	5.59e-05	4.79e-06	-1.901	0.000475	2.99e-05
cbo0380	cbo0380	-0.461	0.00508	0.00146	-0.911	0.000324	8.34e-05	-2.192	0.000122	2.82e-05	-2.371	0.000556	5.98e-05	-1.78	0.000244	3.62e-05	-1.424	0.00955	0.00324
cbo0381	cbo0381	0.422	0.035	0.017	0.791	0.000879	0.000288	0.724	0.00233	0.00115	-0.092	0.611	0.572	0.166	0.509	0.481	0.105	0.5	0.468
cbo0382	cbo0382	NA	NA		NA	NA		NA	NA		NA	NA		NA	NA		NA	NA
cbo0383	cbo0383	0.793	0.000343	3.6e-05	0.168	0.431	0.395	0.903	0.00419	0.00229	1.593	0.00323	0.000675	1.415	0.00403	0.00168	1.449	0.15	0.114
cbo0384	cbo0384	0.345	0.00987	0.00341	-0.48	0.00165	0.000632	-2.722	1.01e-05	4.3e-07	-1.69	0.000195	1e-05	0.304	0.0607	0.0442	0.096	0.598	0.573
cbo0385	cbo0385	NA	NA	NA	NA	NA	NA	NA	NA	NA	NA	NA	NA	1.902	0.00617	0.00284	1.723	0.0473	0.027
cbo0386	cbo0386	NA	NA	NA	NA	NA	NA	NA	NA	NA	NA	NA	NA	1.304	0.0378	0.0253	NA	NA	NA
cbo0387	cbo0387	0.019	0.863	0.848	-0.335	0.0343	0.0225	-1.615	8.23e-05	1.66e-05	-1.562	0.00096	0.000132	1.4	0.0333	0.0217	0.985	0.121	0.0874
cbo0388	cbo0388	NA	NA	NA	NA	NA	NA	NA	NA	NA	NA	NA	NA	1.207	0.0433	0.0297	0.777	0.163	0.127
cbo0389	cbo0389	-0.61	0.00144	0.000275	-0.287	0.0255	0.016	-0.422	0.00236	0.00117	-2.273	0.000529	5.58e-05	-3.093	1.49e-05	4.94e-07	-2.774	0.0178	0.00756
cbo0390	cbo0390	-0.084	0.437	0.358	-0.272	0.0204	0.0123	-1.736	3.2e-05	4.23e-06	-4.66	0.000136	3.58e-06	-5.704	7.23e-06	3.74e-08	-6.699	0.0002	5.51e-06
cbo0391	cbo0391	-0.427	0.00354	0.0009	-0.221	0.0448	0.0308	0.905	7.54e-05	1.46e-05	0.764	0.0112	0.00363	0.459	0.00997	0.00512	0.121	0.332	0.291
cbo0392	cbo0392	NA	NA	NA	NA	NA	NA	NA	NA	NA	0.648	0.181	0.135	NA	NA	NA	NA	NA	NA
cbo0393	cbo0393	-0.179	0.112	0.0688	0.132	0.385	0.348	-0.593	0.0106	0.00666	-0.222	0.246	0.194	-0.522	0.0292	0.0186	-0.408	0.343	0.302
cbo0394	cbo0394	0.035	0.777	0.741	0.186	0.228	0.194	-0.476	0.27	0.246	NA	NA	NA	0.628	0.132	0.108	0.944	0.128	0.0937
cbo0395	cbo0395	0.375	0.0164	0.00655	0.796	0.000709	0.000223	0.402	0.0277	0.0198	0.424	0.133	0.0937	0.303	0.118	0.0949	0.293	0.304	0.262
cbo0396	cbo0396	0.757	0.00153	0.000299	1.324	2.43e-05	1.53e-06	1.136	0.000131	3.12e-05	-0.889	0.0199	0.00787	-1.419	0.000204	2.9e-05	-1.536	0.00431	0.00103
cbo0397	cbo0397	-0.005	0.951	0.948	0.317	0.0181	0.0107	0.731	0.00467	0.0026	0.224	0.298	0.243	-0.116	0.506	0.477	0.601	0.196	0.158
cbo0398	cbo0398	-0.326	0.00987	0.00341	-0.159	0.219	0.185	-0.092	0.453	0.434	-0.634	0.0606	0.0344	-0.258	0.154	0.129	-0.279	0.112	0.0799
cbo0399	cbo0399	NA	NA		NA	NA		NA	NA		NA	NA		NA	NA		NA	NA
cbo0400	ftsH, cbo0400	0.085	0.379	0.301	0.282	0.0648	0.0469	0.549	0.041	0.0311	0.61	0.0385	0.0188	-0.506	0.0469	0.0326	-0.423	0.277	0.237
cbo0401	cbo0401	-0.366	0.0115	0.00416	0.165	0.0895	0.0678	0.697	0.00051	0.000184	1.068	0.132	0.093	0.455	0.0618	0.0451	0.228	0.313	0.271
cbo0402	rnhA, rnh, cbo0402	-0.253	0.0222	0.00957	0.233	0.0575	0.0409	0.916	0.000104	2.26e-05	0.313	0.131	0.0922	0.334	0.0161	0.0091	0.713	0.071	0.0452
cbo0403	cbo0403	-0.066	0.475	0.397	0.146	0.084	0.0632	-0.775	0.000868	0.000357	-1.867	0.000236	1.46e-05	-2.112	2.43e-05	1.39e-06	-2.527	0.000191	4.98e-06
cbo0404	cbo0404	-0.184	0.0569	0.0309	0.422	0.00276	0.00118	0.907	0.000108	2.4e-05	0.28	0.211	0.162	0.391	0.0174	0.01	0.388	0.0455	0.0256
cbo0405	cbo0405	-0.361	0.00798	0.0026	0.115	0.245	0.211	0.742	0.000203	5.61e-05	0.223	0.278	0.224	0.401	0.0126	0.00681	0.32	0.0558	0.0331
cbo0406	cbo0406	NA	NA		NA	NA		NA	NA		NA	NA		NA	NA		NA	NA
cbo0407	cbo0407	NA	NA	NA	NA	NA	NA	1.226	0.0186	0.0126	2.161	0.0243	0.0103	NA	NA	NA	NA	NA	NA
cbo0408	cbo0408	-0.292	0.0129	0.0048	-1.079	3.57e-05	2.76e-06	-2.23	1.54e-05	1.21e-06	-3.682	9.44e-05	1.82e-07	-4.948	7.23e-06	6.48e-08	-5.365	8.23e-05	3.44e-07
cbo0409	clpB, htpM, cbo0409	0.598	0.000373	3.97e-05	1.127	4.86e-05	4.87e-06	0.872	0.000223	6.36e-05	0.875	0.00248	0.00047	1.204	0.000224	3.24e-05	1.539	0.000469	2.9e-05
cbo0410	cbo0410	-0.64	0.00108	0.000182	-0.728	0.00147	0.000547	-0.361	0.00529	0.00299	0.233	0.212	0.163	0.301	0.0432	0.0296	0.404	0.0226	0.0103
cbo0411	cbo0411	-0.555	0.00426	0.00115	-0.838	0.0252	0.0157	0.931	0.000744	0.000296	1.376	0.0882	0.0557	1.292	0.00145	0.000447	2.105	0.0256	0.012
cbo0412	cbo0412	-0.479	0.00202	0.000443	-0.4	0.00313	0.00137	-1.716	1.19e-05	7.38e-07	-3.364	0.0015	0.000235	-3.518	4.75e-05	3.82e-06	-2.492	0.0178	0.00755
cbo0413	cbo0413	-0.207	0.377	0.3	0.365	0.259	0.224	-0.516	0.006	0.00345	-0.452	0.0464	0.0243	-0.459	0.00603	0.00276	-0.652	0.0323	0.0163
cbo0414	upk, bacA, cbo0414	-0.417	0.00603	0.00182	-0.336	0.0366	0.0244	-0.121	0.234	0.212	0.101	0.577	0.535	0.176	0.535	0.507	0.445	0.245	0.205
cbo0415	cbo0415	-0.156	0.282	0.209	0.305	0.0347	0.0229	0.59	0.00795	0.00477	0.066	0.727	0.701	0.14	0.373	0.341	0.234	0.14	0.105
cbo0416	cbo0416	0.279	0.25	0.181	0.519	0.00214	0.000871	0.817	0.000225	6.45e-05	0.634	0.0204	0.00816	1.585	0.0266	0.0166	1.263	0.00263	0.000501
cbo0417	cbo0417	0.79	0.000397	4.31e-05	1.593	5.08e-05	5.31e-06	1.003	0.000959	0.000404	1.922	0.000794	0.000102	2.349	3.94e-05	2.81e-06	4.337	0.00111	0.000128
cbo0418	cbo0418	0.339	0.0247	0.011	1.271	9.86e-05	1.54e-05	1.057	0.000755	0.000302	2.028	0.000558	6.02e-05	2.553	1.55e-05	5.67e-07	4.457	0.00126	0.000157
cbo0419	cbo0419	0.208	0.114	0.0701	1.197	0.000229	5.11e-05	0.713	0.003	0.00156	1.869	0.000705	8.61e-05	2.456	1.64e-05	6.27e-07	4.371	0.00137	0.000179
cbo0420	cbo0420	NA	NA	NA	NA	NA	NA	NA	NA	NA	NA	NA	NA	NA	NA	NA	5.429	0.0124	0.00465
cbo0421	cbo0421	0.128	0.222	0.156	-0.043	0.628	0.603	-0.164	0.145	0.126	-0.612	0.0201	0.00798	-0.848	0.00154	0.000488	-0.506	0.341	0.3
cbo0422	cbo0422	0.644	0.00068	9.5e-05	0.332	0.00552	0.00269	-0.228	0.0842	0.0689	-1.085	0.0163	0.00599	-1.545	0.00069	0.000163	-1.286	0.00206	0.000348
cbo0423	panD, cbo0423	1.306	4.13e-05	1.01e-06	0.837	0.000224	4.94e-05	1.091	4.08e-05	6.09e-06	0.647	0.009	0.00267	-0.129	0.266	0.235	0.336	0.166	0.13
cbo0424	panC, cbo0424	1.267	4.13e-05	9.33e-07	0.692	0.000328	8.45e-05	1.136	9.29e-05	1.93e-05	0.639	0.0296	0.0135	-0.198	0.173	0.147	0.282	0.338	0.297
cbo0425	panB, cbo0425	1.217	4.98e-05	1.55e-06	0.747	0.000223	4.91e-05	1.107	0.000141	3.45e-05	0.41	0.0206	0.00826	-0.235	0.136	0.112	0.059	0.74	0.724
cbo0426	addB, cbo0426	0.754	0.00504	0.00143	0.391	0.118	0.0928	1.21	0.000799	0.000323	0.581	0.212	0.163	0.844	0.011	0.00575	1.225	0.0217	0.00974
cbo0427	cbo0427	-0.477	0.00223	0.000497	-1.518	2.19e-05	1.31e-06	-3.012	1.16e-05	6.83e-07	-5.205	0.000231	1.37e-05	-6.218	7.54e-06	9.31e-08	-7.464	0.000191	3.8e-06
cbo0428	cbo0428	-0.168	0.316	0.242	-0.219	0.322	0.287	1.019	0.00112	0.000486	1.583	0.0117	0.00383	1.315	0.00491	0.00213	1.763	0.0241	0.0111
cbo0429	cbo0429	-0.095	0.327	0.252	-0.145	0.49	0.456	0.956	0.00045	0.000157	1.12	0.0554	0.0308	0.946	0.00276	0.00104	1.063	0.0469	0.0267
cbo0430	cbo0430	0.269	0.186	0.126	1.058	0.000349	9.13e-05	1.077	0.00104	0.000443	0.5	0.347	0.291	1.094	0.0303	0.0194	0.728	0.0524	0.0305
cbo0431	hypB, cbo0431	0.499	0.00159	0.000317	1.34	7.29e-05	9.99e-06	1.36	2.64e-05	3e-06	-0.837	0.0153	0.00554	-1.762	0.000634	0.000145	-2.652	0.00255	0.00048
cbo0432	cbo0432	0.088	0.423	0.345	1.321	5.88e-05	6.82e-06	1.039	0.000111	2.5e-05	-0.974	0.00965	0.00296	-2.042	3.63e-05	2.46e-06	-2.592	0.00125	0.000154
cbo0433	hypA, cbo0433	0.055	0.637	0.573	1.226	4.78e-05	4.76e-06	1.03	0.000118	2.68e-05	-0.763	0.00506	0.00127	-1.857	3.07e-05	2.01e-06	-2.864	0.0007	6.2e-05
cbo0434	cbo0434	0.049	0.669	0.608	0.985	6.32e-05	8e-06	0.85	9.42e-05	1.97e-05	-0.877	0.00273	0.000538	-1.997	2.66e-05	1.59e-06	-3.096	0.000534	3.74e-05
cbo0435	cbo0435	0.114	0.439	0.36	0.087	0.367	0.331	0.102	0.584	0.57	0.66	0.0972	0.0629	-0.23	0.364	0.332	-0.408	0.152	0.116
cbo0436	addA, cbo0436	-0.345	0.0511	0.0272	0.131	0.322	0.287	0.783	0.0457	0.0351	0.604	0.124	0.0858	0.967	0.0202	0.012	1.177	0.046	0.026
cbo0437	cbo0437	0.035	0.703	0.647	-0.299	0.00845	0.00437	-0.978	6.19e-05	1.13e-05	0.157	0.391	0.337	0.384	0.085	0.0654	0.336	0.0767	0.0496
cbo0438	pepT, cbo0438	-0.39	0.0027	0.000635	-0.477	0.00245	0.00103	-1.537	2.94e-05	3.66e-06	-0.773	0.00317	0.000655	-0.9	0.000716	0.000172	-0.995	0.00256	0.000482
cbo0439	cbo0439	0.266	0.0446	0.023	0.936	7.42e-05	1.03e-05	1.22	5.11e-05	8.53e-06	-0.414	0.164	0.12	-0.448	0.0388	0.0261	-0.61	0.0446	0.0248
cbo0440	cbo0440	NA	NA		NA	NA		NA	NA		NA	NA		NA	NA		NA	NA
cbo0441	cbo0441	NA	NA		NA	NA		NA	NA		NA	NA		NA	NA		NA	NA
cbo0442	cbo0442	-0.048	0.687	0.63	0.832	0.00245	0.00103	0.95	0.000663	0.000254	0.744	0.0174	0.00653	0.211	0.106	0.0842	0.259	0.265	0.224
cbo0443	cbo0443	-0.271	0.0205	0.00869	-0.127	0.221	0.188	0.064	0.584	0.569	-0.111	0.433	0.381	-0.679	0.00141	0.00043	-0.874	0.00311	0.00064
cbo0444	cbo0444	-0.56	0.00189	0.000401	-1.228	2.57e-05	1.68e-06	-2.053	1.3e-05	8.87e-07	-2.707	0.000824	0.000108	-3.165	2.56e-05	1.5e-06	-2.395	0.0159	0.00648
cbo0445	cbo0445	0.36	0.0404	0.0203	0.42	0.00916	0.00482	0.205	0.257	0.234	-0.973	0.0716	0.0427	1.4	0.0333	0.0217	1.098	0.105	0.0734
cbo0446	cbo0446	NA	NA		NA	NA		NA	NA		NA	NA		NA	NA		NA	NA
cbo0447	cbo0447	0.065	0.468	0.389	-0.268	0.0293	0.0187	-0.575	0.000787	0.000316	-0.592	0.0191	0.00745	-0.645	0.00529	0.00234	0.063	0.681	0.66
cbo0448	cbo0448	NA	NA	NA	0.673	0.0418	0.0284	NA	NA	NA	NA	NA	NA	NA	NA	NA	NA	NA	NA
cbo0449	thiE, thiC, cbo0449	0.562	0.0204	0.0086	0.795	0.00192	0.000762	0.579	0.00896	0.00546	0.634	0.0241	0.0102	0.562	0.00429	0.00181	0.353	0.196	0.158
cbo0450	thiM, thiK, cbo0450	0.545	0.00217	0.000479	0.999	0.0229	0.0141	1.413	0.0138	0.00901	0.53	0.241	0.19	1.659	0.0246	0.0151	0.749	0.117	0.0841
cbo0451	thiD1, cbo0451	NA	NA		NA	NA		NA	NA		NA	NA		NA	NA		NA	NA
cbo0452	ddlB, ddl, cbo0452	0.307	0.0103	0.00357	0.124	0.547	0.516	-0.181	0.0451	0.0346	-0.47	0.0359	0.0172	-0.486	0.012	0.00643	-0.207	0.27	0.23
cbo0453	cbo0453	-0.369	0.15	0.0973	NA	NA	NA	0.626	0.0707	0.0569	NA	NA	NA	2.307	0.00321	0.00125	2.491	0.033	0.0168
cbo0454	cbo0454	NA	NA	NA	NA	NA	NA	NA	NA	NA	NA	NA	NA	2.066	0.0164	0.00935	NA	NA	NA
cbo0455	cbo0455	NA	NA	NA	NA	NA	NA	NA	NA	NA	NA	NA	NA	NA	NA	NA	1.241	0.0894	0.06
cbo0456	cbo0456	NA	NA	NA	NA	NA	NA	NA	NA	NA	NA	NA	NA	2.264	0.00544	0.00242	1.458	0.0716	0.0458
cbo0457	cbo0457	NA	NA	NA	NA	NA	NA	NA	NA	NA	-0.004	0.991	0.991	1.63	0.0052	0.00228	1.824	0.0129	0.00485
cbo0458	cbo0458	NA	NA	NA	NA	NA	NA	NA	NA	NA	NA	NA	NA	NA	NA	NA	NA	NA	NA
cbo0459	cbo0459	0.321	0.0301	0.0142	1.127	9.96e-05	1.58e-05	0.63	0.0028	0.00143	0.446	0.0467	0.0246	0.76	0.00412	0.00172	1.147	0.00735	0.00226
cbo0460	cbo0460	0.32	0.0302	0.0142	1.004	9.69e-05	1.5e-05	0.721	0.00028	8.48e-05	0.743	0.00631	0.00169	1.06	0.000717	0.000173	1.131	0.0035	0.000741
cbo0461	cbo0461	0.141	0.146	0.0945	0.592	0.000753	0.00024	0.387	0.00765	0.00456	0.364	0.0861	0.0541	0.544	0.00469	0.00202	0.592	0.0139	0.00539
cbo0462	cbo0462	0.029	0.774	0.735	0.25	0.015	0.00865	-0.709	0.000831	0.000339	0.538	0.0649	0.0374	0.868	0.0023	0.000813	0.704	0.0359	0.0187
cbo0463	cbo0463	-0.033	0.713	0.662	0.192	0.0313	0.0202	-0.669	0.000683	0.000265	0.478	0.0522	0.0285	0.787	0.00214	0.000741	0.473	0.0347	0.0179
cbo0464	cbo0464	0.072	0.424	0.346	0.055	0.456	0.421	-0.735	0.000708	0.000278	0.282	0.165	0.12	0.377	0.0182	0.0106	0.345	0.1	0.0696
cbo0465	cbo0465	NA	NA	NA	NA	NA	NA	NA	NA	NA	0.146	0.69	0.661	0.591	0.145	0.121	NA	NA	NA
cbo0466	cbo0466	-0.529	0.000944	0.000149	-0.769	0.000231	5.18e-05	-0.577	0.00251	0.00126	-2.283	0.000443	4.1e-05	-2.265	2.06e-05	9.53e-07	-2.161	0.00037	1.91e-05
cbo0467	cbo0467	-0.343	0.00658	0.00203	-0.819	0.000173	3.38e-05	-0.74	0.000973	0.000411	-2.284	0.000215	1.25e-05	-2.636	1.54e-05	5.57e-07	-1.909	0.00037	1.84e-05
cbo0468	cbo0468	-0.583	0.000456	5.45e-05	-1.038	5.19e-05	5.56e-06	-0.743	0.00103	0.000438	-2.192	0.000481	4.8e-05	-2.167	4.63e-05	3.7e-06	-1.986	0.000379	1.99e-05
cbo0469	cbo0469	1.627	3.87e-05	8.06e-07	2.523	1.22e-05	4.81e-07	2.677	9.28e-06	3.6e-07	0.392	0.141	0.0999	0.246	0.381	0.349	0.844	0.253	0.213
cbo0470	cbo0470	1.679	7.78e-05	3.61e-06	2.635	1.45e-05	6.96e-07	2.583	2.61e-05	2.96e-06	0.183	0.623	0.586	1.502	0.0293	0.0187	NA	NA	NA
cbo0471	cbo0471	NA	NA		NA	NA		NA	NA		NA	NA		NA	NA		NA	NA
cbo0472	sbcD, cbo0472	0.372	0.0385	0.0191	0.774	0.0129	0.0072	1.213	0.00204	0.000984	0.748	0.07	0.0411	1.279	0.00812	0.00399	0.931	0.0356	0.0185
cbo0473	sbcC, cbo0473	0.154	0.124	0.0775	0.344	0.00379	0.00174	0.451	0.00145	0.000654	-0.122	0.322	0.267	-0.253	0.0622	0.0454	0.13	0.374	0.334
cbo0474	cbo0474	-0.396	0.0032	0.000784	-0.173	0.118	0.0925	0.151	0.0889	0.0731	0.177	0.308	0.254	0.35	0.0346	0.0228	0.459	0.0134	0.00514
cbo0475	cbo0475	-0.485	0.00473	0.00132	-0.142	0.139	0.111	0.574	0.00517	0.00291	-0.103	0.417	0.364	-0.23	0.0673	0.0496	-0.8	0.013	0.00491
cbo0476	cbo0476	0.037	0.771	0.731	0.07	0.511	0.479	-1.224	0.000214	6.02e-05	-4.342	0.000341	2.62e-05	-5.343	1.48e-05	4.84e-07	-5.693	0.00142	0.00019
cbo0477	cbo0477	1.78	2.06e-05	2.88e-07	2.279	0.000245	5.58e-05	2.017	0.00104	0.000447	1.71	0.0118	0.0039	0.899	0.00812	0.00399	0.806	0.156	0.12
cbo0478	cbo0478	1.262	3.52e-05	6.3e-07	1.698	3.2e-05	2.34e-06	1.237	0.000159	4.04e-05	0.449	0.0925	0.0589	0.061	0.521	0.493	0.213	0.4	0.36
cbo0479	cbo0479	NA	NA		NA	NA		NA	NA		NA	NA		NA	NA		NA	NA
cbo0480	cbo0480	-0.146	0.524	0.449	-0.042	0.831	0.82	NA	NA	NA	NA	NA	NA	NA	NA	NA	NA	NA	NA
cbo0481	cbo0481	NA	NA		NA	NA		NA	NA		NA	NA		NA	NA		NA	NA
cbo0482	cbo0482	-0.634	0.000632	8.49e-05	-0.388	0.00679	0.0034	-1.062	9.45e-05	1.98e-05	-3.766	0.000235	1.41e-05	-4.658	7.23e-06	6.85e-08	-5.05	0.000265	9.67e-06
cbo0483	cbo0483	0.253	0.0528	0.0283	0.229	0.0363	0.0242	-0.392	0.00471	0.00262	-1.797	0.000723	8.95e-05	-2.783	2.23e-05	1.19e-06	-3.271	0.000295	1.18e-05
cbo0484	cbo0484	-0.541	0.00334	0.000827	-0.567	0.00358	0.00162	-0.291	0.0324	0.0238	1.618	0.00738	0.00209	1.282	0.000414	7.74e-05	1.405	0.00265	0.000512
cbo0485	cbo0485	-0.691	0.000848	0.00013	-0.834	0.00204	0.000821	-0.817	0.00533	0.00301	0.904	0.0468	0.0248	1.033	0.00229	0.00081	1.213	0.0621	0.0379
cbo0486	SagA, cbo0486	0.273	0.0206	0.00876	0.529	0.00165	0.000631	1.155	0.00028	8.47e-05	1.159	0.0029	0.000583	-0.489	0.0128	0.00692	-2.565	0.000791	7.58e-05
cbo0487	SagB, cbo0487	0.964	5.36e-05	1.97e-06	0.491	0.013	0.00725	0.891	0.000414	0.000141	1.34	0.0128	0.00436	-0.032	0.821	0.811	-0.411	0.34	0.299
cbo0488	sagC, cbo0488	0.462	0.028	0.0129	0.347	0.162	0.133	1.29	0.0157	0.0104	1.043	0.0533	0.0294	NA	NA	NA	1.045	0.112	0.0795
cbo0489	sagD, cbo0489	0.23	0.33	0.255	NA	NA	NA	1.385	0.00771	0.00461	0.391	0.35	0.294	NA	NA	NA	NA	NA	NA
cbo0490	sagE, cbo0490	NA	NA		NA	NA		NA	NA		NA	NA		NA	NA		NA	NA
cbo0491	sagF, cbo0491	0.457	0.0924	0.0547	NA	NA	NA	NA	NA	NA	1.571	0.0424	0.0215	0.46	0.211	0.183	NA	NA	NA
cbo0492	sagG, cbo0492	0.133	0.38	0.303	-0.1	0.623	0.597	1.271	0.00149	0.000679	1.062	0.0199	0.00785	0.606	0.139	0.115	NA	NA	NA
cbo0493	sagH, cbo0493	0.449	0.0149	0.00581	-0.179	0.223	0.19	1.234	0.00162	0.000751	0.866	0.0194	0.0076	0.705	0.149	0.124	0.273	0.483	0.448
cbo0494	sagI, cbo0494	0.672	0.00963	0.00331	-0.033	0.735	0.717	0.489	0.00865	0.00525	0.605	0.2	0.153	-0.386	0.205	0.177	-0.4	0.35	0.309
cbo0495	cbo0495	0.275	0.0143	0.00543	0.67	0.00022	4.79e-05	0.816	0.000128	3e-05	0.134	0.417	0.363	-0.041	0.727	0.71	0.198	0.182	0.145
cbo0496	cbo0496	0.419	0.0342	0.0165	0.734	0.0013	0.00047	0.186	0.268	0.245	-1.459	0.00345	0.000733	-1.456	0.000473	9.48e-05	-1.606	0.00404	0.000928
cbo0497	cbo0497	0.137	0.146	0.0947	-0.525	0.0178	0.0106	0.3	0.0271	0.0193	0.143	0.55	0.505	-0.566	0.0699	0.052	-0.318	0.435	0.396
cbo0498	cbo0498	NA	NA		NA	NA		NA	NA		NA	NA		NA	NA		NA	NA
cbo0499	trmB, cbo0499	NA	NA	NA	NA	NA	NA	NA	NA	NA	NA	NA	NA	1.198	0.0439	0.0302	1.392	0.0436	0.0243
cbo0500	cbo0500	0.032	0.726	0.679	0.186	0.0354	0.0235	-1.333	2.06e-05	2.06e-06	-2.998	0.000122	2e-06	-3.747	8.48e-06	1.54e-07	-3.677	0.000191	3.04e-06
cbo0501	tpx, cbo0501	-0.105	0.552	0.479	0.555	0.011	0.00598	0.509	0.019	0.0129	-0.385	0.0308	0.0142	0.374	0.0335	0.0219	-0.045	0.731	0.714
cbo0502	cbo0502	-0.517	0.00153	0.0003	-0.535	0.00193	0.00077	0.498	0.00296	0.00153	0.652	0.0157	0.00568	0.205	0.0693	0.0514	-0.024	0.843	0.834
cbo0503	cbo0503	-0.595	0.00202	0.000441	-0.664	0.00526	0.00254	0.489	0.0164	0.0109	0.338	0.0969	0.0627	0.256	0.0952	0.0749	-0.195	0.263	0.223
cbo0504	cbo0504	-0.253	0.0404	0.0203	-0.954	0.000108	1.8e-05	-0.143	0.104	0.0868	0.153	0.298	0.243	1.067	0.000262	4.01e-05	0.918	0.00394	0.000886
cbo0505	cbo0505	0.169	0.0949	0.0564	0.831	0.000318	8.11e-05	-0.034	0.632	0.621	-0.614	0.0965	0.0624	-0.588	0.00679	0.0032	-0.298	0.046	0.026
cbo0506	cbo0506	NA	NA		NA	NA		NA	NA		NA	NA		NA	NA		NA	NA
cbo0507	cbo0507	-1.019	0.00267	0.000624	-1.612	0.0687	0.0502	-1.767	0.0369	0.0276	-3.753	0.00928	0.00278	-1.666	0.0382	0.0256	-0.325	0.422	0.383
cbo0508	cbo0508	-0.492	0.00131	0.000236	-0.953	0.000555	0.000164	-1.236	0.000979	0.000414	-1.659	0.00111	0.000161	-1.546	0.00039	7.02e-05	-1.469	0.0101	0.00348
cbo0509	cbo0509	0.096	0.446	0.367	0.486	0.00122	0.000431	1.545	3.6e-05	5.09e-06	1.003	0.0126	0.00424	0.574	0.0172	0.00987	0.611	0.0256	0.0121
cbo0510	serS, cbo0510	-1.042	6.51e-05	2.63e-06	-1.525	0.0002	4.2e-05	-1.027	0.000192	5.22e-05	-0.285	0.118	0.0807	-0.102	0.291	0.26	-0.134	0.334	0.293
cbo0511	cbo0511	-0.438	0.116	0.0719	0.581	0.0556	0.0395	0.997	0.0779	0.0633	0.476	0.277	0.224	1.118	0.00558	0.0025	1.099	0.0133	0.00506
cbo0512	cbo0512	0.121	0.268	0.197	0.073	0.409	0.373	-1.505	4.38e-05	6.81e-06	-3.048	0.000427	3.88e-05	-3.245	3.07e-05	2.02e-06	-2.226	0.0352	0.0183
cbo0513	cbo0513	-0.314	0.0196	0.00813	-0.214	0.125	0.0983	1.529	1.78e-05	1.61e-06	0.574	0.089	0.0563	-0.089	0.724	0.705	0.296	0.0607	0.0368
cbo0515	ceo, cbo0515	0.408	0.00245	0.000561	0.219	0.0391	0.0264	0.157	0.184	0.163	-1.804	0.00242	0.000456	-0.096	0.502	0.473	0.496	0.0634	0.0389
cbo0516	fbp, cbo0516	0.07	0.494	0.417	0.457	0.0323	0.021	0.112	0.27	0.247	-0.917	0.0127	0.00431	-0.478	0.0564	0.0407	0.391	0.554	0.525
cbo0517	cbo0517	0.566	0.00529	0.00154	0.648	0.0454	0.0312	0.525	0.0985	0.0819	-0.11	0.761	0.739	0.952	0.0661	0.0486	0.962	0.145	0.109
cbo0518	cbo0518	0.678	0.0202	0.00849	0.934	0.00232	0.000964	0.957	0.00445	0.00245	-0.119	0.512	0.462	0.456	0.0251	0.0155	0.079	0.745	0.729
cbo0519	cbo0519	-0.525	0.00717	0.00225	-0.597	0.00845	0.00438	-1.25	0.000701	0.000274	-2.578	0.00617	0.00164	-2.335	0.0129	0.00696	-2.153	0.251	0.211
cbo0520	cbo0520	0.379	0.0292	0.0136	0.196	0.0601	0.043	0.237	0.129	0.11	-1.957	0.00564	0.00146	-0.445	0.221	0.193	0.41	0.341	0.3
cbo0521	cbo0521	-0.378	0.0048	0.00134	-0.995	0.000116	1.98e-05	-1.944	9.77e-06	3.98e-07	-3.977	0.00018	8.26e-06	-5.138	7.54e-06	9.62e-08	-5.285	0.000268	1.01e-05
cbo0522	cbo0522	-0.027	0.776	0.74	-0.189	0.382	0.346	0.368	0.113	0.0951	-1.317	0.0181	0.00686	0.9	0.0727	0.0544	-0.888	0.071	0.0452
cbo0523	cbo0523	0.269	0.094	0.0557	0.52	0.00386	0.00178	0.253	0.0612	0.0485	-1.828	0.00104	0.000146	-2.195	7.53e-05	7.56e-06	-1.948	0.000755	6.96e-05
cbo0524	cbo0524	NA	NA		NA	NA		NA	NA		NA	NA		NA	NA		NA	NA
cbo0525	cbo0525	NA	NA	NA	4.733	0.000371	9.88e-05	NA	NA	NA	NA	NA	NA	NA	NA	NA	NA	NA	NA
cbo0526	cbo0526	0.518	0.00222	0.000494	1.366	1.62e-05	8.21e-07	1.001	5.97e-05	1.08e-05	0.063	0.646	0.611	0.1	0.369	0.337	0.7	0.00944	0.00318
cbo0527	cbo0527	0.29	0.0177	0.00724	0.189	0.126	0.0998	0.226	0.0558	0.0438	0.834	0.122	0.0839	-0.294	0.178	0.152	-0.183	0.235	0.195
cbo0528	cbo0528	-0.256	0.286	0.213	0.706	0.00572	0.00281	0.739	0.00379	0.00205	1.199	0.0364	0.0176	1.384	0.000131	1.59e-05	2.39	0.00486	0.00125
cbo0529	cbo0529	0.354	0.0465	0.0241	0.151	0.262	0.228	-1.221	0.00902	0.00551	-0.086	0.806	0.792	0.496	0.0593	0.043	0.85	0.0322	0.0163
cbo0530	cbo0530	NA	NA	NA	NA	NA	NA	NA	NA	NA	1.86	0.0315	0.0146	1.462	0.0308	0.0198	1.714	0.0579	0.0348
cbo0531	cbo0531	0.425	0.0063	0.00193	0.223	0.0552	0.0391	-1.039	0.000131	3.14e-05	-2.626	0.000922	0.000126	-1.376	0.00439	0.00187	-0.955	0.0412	0.0225
cbo0532	cbo0532	0.526	0.00109	0.000184	-0.222	0.0532	0.0375	0.54	0.0133	0.00858	-0.166	0.426	0.373	-0.274	0.0423	0.0289	-0.042	0.768	0.754
cbo0533	cbo0533	-0.71	0.00024	2.16e-05	-0.579	0.0149	0.00855	-0.599	0.0106	0.00666	-0.27	0.183	0.137	0.61	0.00589	0.00268	0.089	0.556	0.528
cbo0534	cbo0534	-0.333	0.0504	0.0267	0.226	0.339	0.304	0.127	0.539	0.524	0.463	0.345	0.29	0.761	0.00971	0.00494	1.058	0.019	0.00821
cbo0535	cbo0535	0.079	0.584	0.512	0.166	0.22	0.186	-0.199	0.0956	0.0791	-0.055	0.789	0.771	-0.4	0.094	0.0738	-0.257	0.121	0.0873
cbo0536	cbo0536	0.471	0.0169	0.00682	0.873	0.0017	0.000657	1.011	0.00289	0.00149	0.8	0.0326	0.0153	0.889	0.0181	0.0105	1.25	0.012	0.00448
cbo0537	nadE, cbo0537	-0.686	0.00149	0.000288	-0.513	0.00958	0.00508	0.077	0.42	0.399	0.5	0.0424	0.0216	0.578	0.00434	0.00184	0.484	0.03	0.0149
cbo0538	cbo0538	0.412	0.00455	0.00125	1.038	5.23e-05	5.65e-06	0.366	0.0152	0.0101	-0.234	0.165	0.121	-0.314	0.129	0.105	-0.034	0.827	0.817
cbo0539	cbo0539	0.429	0.00308	0.000749	0.901	7.42e-05	1.05e-05	0.225	0.0289	0.0208	-0.424	0.0244	0.0104	-0.468	0.0118	0.00625	-0.335	0.0889	0.0594
cbo0540	cbo0540	NA	NA		NA	NA		NA	NA		NA	NA		NA	NA		NA	NA
cbo0541	cbo0541	0.179	0.264	0.193	1.067	0.000234	5.27e-05	0.61	0.00156	0.000714	0.286	0.198	0.15	-0.042	0.679	0.656	0.206	0.543	0.513
cbo0542	pepP, cbo0542	-0.342	0.00487	0.00137	0.146	0.0738	0.0548	-0.053	0.498	0.482	-0.538	0.0431	0.022	-0.912	0.00184	0.000612	-1.175	0.00219	0.00039
cbo0543	cbo0543	NA	NA		NA	NA		NA	NA		NA	NA		NA	NA		NA	NA
cbo0543A	cbo0543A	NA	NA		NA	NA		NA	NA		NA	NA		NA	NA		NA	NA
cbo0544	cbo0544	NA	NA		NA	NA		NA	NA		NA	NA		NA	NA		NA	NA
cbo0545	cbo0545	0.853	0.00963	0.0033	1.025	0.00951	0.00504	0.944	0.0233	0.0164	0.388	0.21	0.162	0.799	0.0289	0.0184	0.658	0.123	0.0898
cbo0546	cbo0546	NA	NA		NA	NA		NA	NA		NA	NA		NA	NA		NA	NA
cbo0547	cbo0547	NA	NA		NA	NA		NA	NA		NA	NA		NA	NA		NA	NA
cbo0548	cbo0548	0.076	0.605	0.534	0.515	0.0832	0.0626	0.046	0.766	0.761	NA	NA	NA	NA	NA	NA	NA	NA	NA
cbo0549	cbo0549	0.274	0.0477	0.0249	0.612	0.000324	8.35e-05	0.71	0.000247	7.23e-05	-1.181	0.0109	0.00348	-1.66	0.00107	0.000294	-2.567	0.00538	0.00143
cbo0550	cstA, cbo0550	0.207	0.096	0.0571	0.922	0.000102	1.64e-05	1.061	9.85e-05	2.09e-05	-0.991	0.00974	0.003	-1.334	0.000433	8.37e-05	-2.501	0.00398	0.000903
cbo0551	cbo0551	0.172	0.104	0.0627	0.653	0.000264	6.24e-05	0.513	0.00124	0.000549	-0.489	0.0389	0.0192	-0.307	0.0336	0.022	-0.308	0.0871	0.0582
cbo0552	cbo0552	0.774	0.000297	2.95e-05	0.681	0.000911	0.000301	-0.104	0.324	0.3	-0.285	0.167	0.123	-0.475	0.0672	0.0495	-0.455	0.0499	0.0288
cbo0553	cbo0553	0.84	0.00224	0.000506	1.557	0.000855	0.000278	2.192	0.00554	0.00315	1.821	0.00928	0.00278	1.302	0.0072	0.00345	1.008	0.118	0.0844
cbo0555	mscL, cbo0555	NA	NA	NA	NA	NA	NA	0.881	0.0362	0.027	2.924	0.0143	0.00504	NA	NA	NA	0.423	0.331	0.289
cbo0556	cbo0556	0.271	0.0357	0.0174	0.747	0.000729	0.000231	1.081	0.000135	3.25e-05	0.437	0.0728	0.0435	0.942	0.00338	0.00135	0.927	0.0237	0.0109
cbo0557	cbo0557	0.108	0.333	0.257	0.423	0.0192	0.0115	0.3	0.136	0.117	-3.38	0.000376	3.1e-05	-4.909	0.00039	7.06e-05	-6.942	0.00039	2.19e-05
cbo0558	cbo0558	-0.327	0.0202	0.00851	-0.246	0.013	0.00728	1.891	0.00757	0.0045	0.159	0.358	0.303	0.198	0.0779	0.059	1.146	0.0993	0.0684
cbo0558A	cbo0558A	0.266	0.0443	0.0227	0.7	0.00184	0.000722	0.932	0.00432	0.00237	1.103	0.0413	0.0207	1.226	0.000457	9.1e-05	0.617	0.0857	0.057
cbo0559	cbo0559	-0.072	0.635	0.569	0.266	0.249	0.214	0.866	0.00146	0.000662	0.89	0.0769	0.0465	1.104	0.000425	8.08e-05	1.114	0.215	0.176
cbo0560	cbo0560	0.165	0.268	0.197	1.03	0.0154	0.00886	0.432	0.0586	0.0463	0.293	0.457	0.406	0.669	0.0322	0.0209	0.328	0.618	0.593
cbo0561	potA, cbo0561	0.334	0.0123	0.00448	-0.451	0.00413	0.00192	-0.551	0.00183	0.000867	-0.97	0.00498	0.00124	-0.974	0.000538	0.000114	-1.113	0.0016	0.000236
cbo0562	potB, cbo0562	0.772	0.000316	3.19e-05	-0.341	0.0116	0.00636	-0.644	0.00116	0.000506	-0.658	0.014	0.00493	-0.596	0.00283	0.00107	-0.76	0.005	0.00129
cbo0563	potCD, cbo0563	1.161	5.32e-05	1.85e-06	0.035	0.692	0.67	0.1	0.478	0.459	-0.103	0.537	0.491	-0.168	0.13	0.106	-0.316	0.192	0.154
cbo0564	cbo0564	NA	NA	NA	0.769	0.0309	0.0199	1.161	0.0574	0.0452	NA	NA	NA	NA	NA	NA	NA	NA	NA
cbo0565	cbo0565	0.251	0.124	0.078	0.483	0.0621	0.0447	0.451	0.129	0.11	0.379	0.361	0.306	1.084	0.0524	0.0372	NA	NA	NA
cbo0566	cbo0566	NA	NA		NA	NA		NA	NA		NA	NA		NA	NA		NA	NA
cbo0567	cbo0567	0.163	0.256	0.186	0.203	0.351	0.316	0.611	0.0741	0.06	-0.09	0.799	0.784	0.356	0.213	0.185	0.58	0.135	0.1
cbo0568	cbo0568	NA	NA	NA	0.053	0.789	0.774	NA	NA	NA	NA	NA	NA	NA	NA	NA	NA	NA	NA
cbo0569	cbo0569	-0.06	0.492	0.414	-0.112	0.583	0.555	0.155	0.0731	0.059	0.101	0.642	0.606	-0.114	0.563	0.537	0.237	0.32	0.278
cbo0570	cbo0570	0.416	0.00408	0.00108	0.087	0.283	0.248	-0.145	0.133	0.114	-0.031	0.797	0.781	-0.644	0.00343	0.00137	-0.682	0.0148	0.00592
cbo0571	cbo0571	-0.15	0.516	0.439	0.324	0.183	0.151	1.257	0.0177	0.0119	1.978	0.0283	0.0126	1.722	0.023	0.0139	NA	NA	NA
cbo0573	cbo0573	-0.279	0.182	0.122	0.526	0.0114	0.00627	0.526	0.00726	0.00427	0.091	0.668	0.636	0.034	0.829	0.821	-0.178	0.353	0.312
cbo0574	cbo0574	-0.232	0.132	0.0841	0.453	0.0237	0.0147	0.179	0.148	0.128	-0.245	0.185	0.139	-0.296	0.0878	0.0681	-0.468	0.128	0.094
cbo0575	cbo0575	0.618	0.00275	0.000649	1.683	6.09e-05	7.29e-06	0.751	0.0178	0.012	0.419	0.323	0.268	1.088	0.00141	0.000429	1.105	0.0369	0.0195
cbo0576	cbo0576	0.191	0.114	0.0702	0.42	0.00124	0.00044	-0.413	0.00698	0.0041	-0.568	0.0244	0.0104	-0.38	0.0309	0.0199	-0.115	0.433	0.395
cbo0577	cbo0577	0.132	0.309	0.235	0.458	0.00663	0.00331	-0.535	0.00281	0.00144	-0.928	0.00154	0.000246	-0.524	0.00471	0.00203	-0.357	0.0404	0.022
cbo0578	cbo0578	0.28	0.0232	0.0102	1.712	1.07e-05	3.69e-07	0.586	0.00123	0.000545	0.284	0.159	0.115	0.71	0.00128	0.000379	0.982	0.00223	0.000404
cbo0579	cbo0579	NA	NA		NA	NA		NA	NA		NA	NA		NA	NA		NA	NA
cbo0580	cbo0580	0.248	0.0437	0.0222	1.699	8.03e-06	2.14e-07	0.322	0.00578	0.00331	0.312	0.0957	0.0616	0.725	0.00167	0.00054	0.921	0.00267	0.000517
cbo0581	cbo0581	0.335	0.0418	0.021	1.717	1.2e-05	4.59e-07	0.397	0.00392	0.00213	0.401	0.0586	0.033	0.886	0.00216	0.000755	1.199	0.00266	0.000515
cbo0582	cbo0582	0.264	0.111	0.0677	1.89	2.23e-05	1.34e-06	0.495	0.00251	0.00126	0.368	0.096	0.0619	0.638	0.00625	0.00288	1.385	0.00782	0.00246
cbo0583	cbo0583	-0.105	0.561	0.488	1.678	0.000357	9.47e-05	0.612	0.0137	0.00891	0.769	0.0175	0.00659	1.121	0.00829	0.00409	1.041	0.0143	0.00559
cbo0584	cbo0584	-0.175	0.246	0.178	1.276	9.27e-05	1.41e-05	0.568	0.0303	0.022	0.952	0.0474	0.0252	0.85	0.00341	0.00136	1.014	0.00665	0.00197
cbo0585	cbo0585	-0.185	0.22	0.155	1.297	0.0001	1.6e-05	0.52	0.00699	0.00411	0.595	0.0194	0.00759	0.725	0.00242	0.000873	1.073	0.00675	0.00202
cbo0586	cbo0586	-0.011	0.933	0.929	0.4	0.00657	0.00328	0.175	0.144	0.124	0.213	0.574	0.532	0.434	0.176	0.149	0.723	0.0589	0.0354
cbo0587	cbo0587	-0.027	0.763	0.721	0.458	0.0621	0.0446	0.065	0.358	0.335	0.103	0.621	0.585	0.064	0.507	0.479	0.559	0.0326	0.0166
cbo0588	cbo0588	0.396	0.0409	0.0205	0.663	0.00129	0.000463	-1.48	0.000107	2.37e-05	-1.877	0.00075	9.41e-05	-1.749	0.00012	1.4e-05	-1.088	0.00287	0.000575
cbo0589	cbo0589	0.38	0.0625	0.0344	0.594	0.00167	0.00064	-1.414	0.00734	0.00433	-0.83	0.123	0.0847	-0.76	0.0906	0.0707	-0.803	0.157	0.121
cbo0590	cbo0590	-0.23	0.198	0.136	-0.135	0.571	0.543	0.19	0.407	0.385	0.258	0.398	0.345	0.738	0.0411	0.028	0.764	0.0117	0.00428
cbo0591	cbo0591	-0.275	0.0919	0.0544	-0.508	0.306	0.27	1.274	0.000445	0.000155	0.886	0.0618	0.0352	0.466	0.208	0.18	0.423	0.0959	0.0653
cbo0592	cbo0592	NA	NA		NA	NA		NA	NA		NA	NA		NA	NA		NA	NA
cbo0593	cbo0593	0.407	0.0259	0.0116	0.157	0.0991	0.0761	1.223	4.64e-05	7.37e-06	0.805	0.0138	0.0048	0.381	0.0384	0.0257	0.644	0.00866	0.00282
cbo0594	cbo0594	-0.348	0.0498	0.0262	0.712	0.00111	0.000383	0.49	0.0297	0.0214	0.765	0.023	0.00955	0.759	0.00643	0.00298	0.865	0.00399	0.00091
cbo0595	cbo0595	NA	NA	NA	NA	NA	NA	NA	NA	NA	NA	NA	NA	NA	NA	NA	2.253	0.04	0.0217
cbo0596	cbo0596	NA	NA		NA	NA		NA	NA		NA	NA		NA	NA		NA	NA
cbo0597	asnS, tss, cbo0597	-0.578	0.000716	0.000104	-0.933	0.00016	3.05e-05	-0.945	0.000116	2.63e-05	-0.169	0.333	0.278	0.068	0.544	0.518	0.17	0.16	0.123
cbo0598	cbo0598	NA	NA	NA	0.305	0.202	0.169	1.336	0.0155	0.0103	-0.59	0.207	0.159	0.636	0.299	0.269	NA	NA	NA
cbo0599	cbo0599	NA	NA	NA	0.946	0.0188	0.0112	1.335	0.0155	0.0103	NA	NA	NA	NA	NA	NA	NA	NA	NA
cbo0600	cbo0600	NA	NA		NA	NA		NA	NA		NA	NA		NA	NA		NA	NA
cbo0601	cbo0601	NA	NA	NA	NA	NA	NA	0.823	0.0414	0.0314	NA	NA	NA	NA	NA	NA	NA	NA	NA
cbo0602	cbo0602	NA	NA		NA	NA		NA	NA		NA	NA		NA	NA		NA	NA
cbo0603	cbo0603	NA	NA		NA	NA		NA	NA		NA	NA		NA	NA		NA	NA
cbo0604	cbo0604	-0.531	0.0023	0.000523	-0.514	0.0121	0.0067	0.3	0.04	0.0302	-0.271	0.271	0.218	-0.268	0.0781	0.0592	0.315	0.253	0.212
cbo0605	cbo0605	NA	NA		NA	NA		NA	NA		NA	NA		NA	NA		NA	NA
cbo0606	cbo0606	0.172	0.46	0.38	-0.073	0.715	0.695	0.485	0.114	0.0957	0.802	0.13	0.0908	0.484	0.197	0.169	1.553	0.16	0.124
cbo0607	cbo0607	NA	NA		NA	NA		NA	NA		NA	NA		NA	NA		NA	NA
cbo0608	cbo0608	0.356	0.162	0.106	NA	NA	NA	NA	NA	NA	NA	NA	NA	NA	NA	NA	NA	NA	NA
cbo0609	cbo0609	NA	NA	NA	NA	NA	NA	NA	NA	NA	NA	NA	NA	NA	NA	NA	0.2	0.589	0.562
cbo0610	cbo0610	-0.403	0.124	0.0778	NA	NA	NA	0.885	0.0358	0.0267	0.063	0.857	0.847	NA	NA	NA	0.821	0.152	0.117
cbo0611	cbo0611	-0.318	0.148	0.0959	0.454	0.0975	0.0747	NA	NA	NA	0.123	0.735	0.709	1.337	0.0138	0.00755	1.392	0.0248	0.0115
cbo0612	cbo0612	-0.552	0.00543	0.00159	-0.306	0.231	0.197	-0.103	0.488	0.47	2.993	0.000195	9.75e-06	3.007	0.000947	0.000252	2.342	0.000209	5.93e-06
cbo0613	cbo0613	-0.172	0.077	0.0438	0.47	0.00381	0.00175	0.206	0.0285	0.0205	0.612	0.0235	0.00983	0.118	0.278	0.248	0.537	0.377	0.336
cbo0614	cbo0614	-0.095	0.306	0.232	0.625	0.000662	0.000203	0.44	0.0153	0.0101	0.632	0.0224	0.00923	0.187	0.114	0.0913	0.298	0.287	0.246
cbo0615	cbo0615	-0.146	0.22	0.154	0.049	0.694	0.673	-0.625	0.0602	0.0477	-0.219	0.598	0.558	-0.574	0.118	0.0954	0.686	0.129	0.0947
cbo0616	cbo0616	NA	NA		NA	NA		NA	NA		NA	NA		NA	NA		NA	NA
cbo0617	cbo0617	-0.268	0.109	0.0663	0.467	0.0153	0.00885	0.561	0.0134	0.00865	1.112	0.0218	0.00888	1.146	0.00241	0.000868	0.92	0.0363	0.0191
cbo0618	cbo0618	NA	NA		NA	NA		NA	NA		NA	NA		NA	NA		NA	NA
cbo0619	cat, cbo0619	0.33	0.0897	0.0528	1.071	0.00138	0.000504	1.404	0.000191	5.17e-05	0.774	0.0362	0.0175	0.94	0.00473	0.00204	0.928	0.00773	0.00243
cbo0620	cbo0620	NA	NA	NA	1.012	0.016	0.0093	1.064	0.0248	0.0175	1.796	0.0656	0.0379	NA	NA	NA	0.724	0.178	0.141
cbo0621	cbo0621	0.432	0.00826	0.00271	1.028	0.000213	4.58e-05	1.239	0.000638	0.000242	0.867	0.0329	0.0155	0.432	0.034	0.0223	0.893	0.0168	0.007
cbo0622	csaA, cbo0622	NA	NA		NA	NA		NA	NA		NA	NA		NA	NA		NA	NA
cbo0623	cbo0623	-0.078	0.726	0.679	0.348	0.0987	0.0757	1.209	0.0191	0.013	0.64	0.108	0.0721	1.074	0.0128	0.00691	1.348	0.0547	0.0322
cbo0624	cbo0624	NA	NA	NA	NA	NA	NA	1.798	0.00258	0.0013	2.144	0.0246	0.0105	NA	NA	NA	0.962	0.125	0.0909
cbo0625	cbo0625	-0.409	0.00336	0.000841	0.327	0.00424	0.00198	1.387	3.6e-05	5.08e-06	0.956	0.00235	0.00044	1.085	0.00056	0.000121	0.988	0.00236	0.000434
cbo0626	cbo0626	-0.094	0.618	0.549	0.259	0.258	0.223	1.418	0.00884	0.00537	1.244	0.0849	0.0531	1.002	0.0283	0.0179	0.433	0.323	0.282
cbo0627	cbo0627	NA	NA	NA	NA	NA	NA	NA	NA	NA	1.406	0.137	0.0967	NA	NA	NA	NA	NA	NA
cbo0628	cbo0628	0.16	0.209	0.146	0.253	0.165	0.135	0.865	0.00263	0.00132	0.555	0.226	0.176	0.658	0.123	0.0994	0.623	0.214	0.175
cbo0629	cbo0629	-0.156	0.198	0.136	0.419	0.0219	0.0134	0.811	0.00202	0.000973	0.424	0.122	0.0836	0.708	0.00558	0.0025	1.17	0.0567	0.0338
cbo0630	cbo0630	0.465	0.00147	0.000283	1.359	0.000802	0.00026	1.894	5.17e-05	8.76e-06	1.58	0.0235	0.00984	1.823	0.000425	8.13e-05	1.804	0.00992	0.0034
cbo0631	cbo0631	0.467	0.00915	0.0031	1.272	0.000701	0.00022	1.799	5.78e-05	1.03e-05	1.296	0.00265	0.000514	1.464	0.000296	4.74e-05	1.368	0.00386	0.000853
cbo0632	cbo0632	0.312	0.047	0.0244	1.037	0.000408	0.000112	1.624	3.55e-05	4.95e-06	1.54	0.00128	0.000192	1.457	0.000125	1.48e-05	1.577	0.0045	0.00111
cbo0633	cbo0633	0.279	0.114	0.07	-0.008	0.967	0.967	0.202	0.388	0.366	0.349	0.391	0.338	0.468	0.206	0.178	1.57	0.0651	0.0404
cbo0634	cbo0634	0.048	0.785	0.753	NA	NA	NA	NA	NA	NA	0.81	0.128	0.089	1.286	0.0387	0.026	1.593	0.064	0.0394
cbo0636	cbo0636	0.197	0.0944	0.0561	0.248	0.274	0.239	0.65	0.0233	0.0164	0.07	0.724	0.698	0.794	0.0386	0.0259	0.515	0.144	0.108
cbo0637	cbo0637	NA	NA		NA	NA		NA	NA		NA	NA		NA	NA		NA	NA
cbo0638	cbo0638	0.063	0.775	0.739	0.48	0.0822	0.0616	0.374	0.175	0.154	1.22	0.0138	0.00482	1.583	0.0128	0.00694	2.13	0.00965	0.00328
cbo0639	cbo0639	0.479	0.00369	0.000956	0.856	0.000639	0.000195	0.872	0.000205	5.7e-05	0.474	0.0416	0.021	0.725	0.0024	0.00086	0.973	0.0366	0.0193
cbo0640	cbo0640	0.522	0.00189	0.000402	0.888	0.000544	0.00016	0.847	0.0003	9.3e-05	0.472	0.0497	0.0268	0.627	0.00219	0.000768	0.786	0.0375	0.0199
cbo0641	cbo0641	NA	NA		NA	NA		NA	NA		NA	NA		NA	NA		NA	NA
cbo0642	cbo0642	NA	NA		NA	NA		NA	NA		NA	NA		NA	NA		NA	NA
cbo0643	rhlE, cbo0643	-0.583	0.00292	0.000701	-0.2	0.403	0.366	0.929	0.00097	0.00041	1.127	0.00554	0.00143	0.762	0.0029	0.00111	0.798	0.0249	0.0116
cbo0644	cbo0644	-0.276	0.0185	0.00761	0.339	0.00355	0.00161	-0.124	0.113	0.0954	-0.123	0.426	0.373	0.231	0.0782	0.0593	0.492	0.0218	0.00977
cbo0645	cbo0645	-0.512	0.0696	0.039	-0.441	0.103	0.0797	2.104	0.00124	0.000549	2.501	0.0842	0.0525	1.576	0.0072	0.00345	1.162	0.0975	0.0669
cbo0646	cbo0646	-0.056	0.63	0.563	-0.173	0.545	0.514	1.648	8.07e-05	1.62e-05	1.247	0.0035	0.000749	0.499	0.0469	0.0326	0.735	0.00898	0.00297
cbo0647	cbo0647	-0.268	0.248	0.179	-1.551	0.00733	0.00374	1.74	0.0101	0.00626	-0.339	0.0615	0.0349	0.318	0.56	0.533	0.922	0.05	0.0289
cbo0648	cbo0648	NA	NA	NA	NA	NA	NA	1.762	0.00877	0.00533	NA	NA	NA	NA	NA	NA	NA	NA	NA
cbo0649	cbo0649	0.663	0.000399	4.41e-05	1.148	4.3e-05	3.81e-06	0.898	0.000121	2.79e-05	0.261	0.143	0.102	0.557	0.00763	0.00369	0.609	0.0168	0.00697
cbo0650	cbo0650	0.746	0.000286	2.8e-05	1.07	3.94e-05	3.3e-06	1.136	0.000196	5.33e-05	0.854	0.032	0.0149	0.867	0.00436	0.00185	0.949	0.0155	0.00624
cbo0651	cbo0651	0.561	0.00131	0.000238	0.971	5.23e-05	5.64e-06	1.091	0.000171	4.46e-05	0.595	0.0335	0.0158	0.775	0.00296	0.00113	0.824	0.0154	0.00619
cbo0652	cbo0652	-0.489	0.0201	0.00843	-0.173	0.275	0.24	0.437	0.03	0.0216	1.263	0.0823	0.0509	0.43	0.232	0.203	0.439	0.117	0.084
cbo0653	mutT1, cbo0653	0.673	0.00883	0.00296	0.44	0.0206	0.0125	1.815	5.44e-05	9.4e-06	1.09	0.00989	0.00308	1.404	0.000333	5.59e-05	1.779	0.000473	2.94e-05
cbo0654	cbo0654	NA	NA	NA	NA	NA	NA	NA	NA	NA	NA	NA	NA	NA	NA	NA	NA	NA	NA
cbo0655	cbo0655	0.127	0.199	0.137	0.016	0.914	0.911	0.655	0.002	0.000958	1.093	0.0044	0.00105	0.912	0.00141	0.000428	1.097	0.0155	0.00624
cbo0656	cbo0656	0.209	0.0868	0.0507	-0.129	0.367	0.331	0.651	0.0196	0.0134	0.96	0.0246	0.0105	1.209	0.00505	0.0022	1.368	0.0677	0.0426
cbo0657	cbo0657	0.283	0.0917	0.0541	0.417	0.0273	0.0172	1.017	0.00123	0.000544	1.086	0.0794	0.0487	1.106	0.0505	0.0357	1.482	0.0344	0.0177
cbo0658	norV, flrD, cbo0658	NA	NA		NA	NA		NA	NA		NA	NA		NA	NA		NA	NA
cbo0659	cbo0659	NA	NA		NA	NA		NA	NA		NA	NA		NA	NA		NA	NA
cbo0660	cbo0660	NA	NA		NA	NA		NA	NA		NA	NA		NA	NA		NA	NA
cbo0661	cbo0661	-0.124	0.351	0.274	-0.376	0.141	0.113	-1.151	0.00346	0.00184	0.29	0.258	0.205	-0.537	0.00437	0.00185	-0.896	0.00188	0.000304
cbo0662	gltS, gltC, cbo0662	NA	NA	NA	NA	NA	NA	NA	NA	NA	1.747	0.0353	0.0169	3.527	0.00121	0.000344	3.903	0.0114	0.00407
cbo0663	cbo0663	NA	NA		NA	NA		NA	NA		NA	NA		NA	NA		NA	NA
cbo0664	cbo0664	0.42	0.00335	0.000834	0.435	0.0312	0.0201	0.588	0.0142	0.00932	0.664	0.0835	0.052	0.424	0.0131	0.00716	0.744	0.172	0.135
cbo0665	cbo0665	0.151	0.181	0.121	0.192	0.134	0.107	-1.136	0.000118	2.7e-05	-3.941	0.000136	3.72e-06	-4.587	7.68e-06	1.08e-07	-5.291	0.000191	4.68e-06
cbo0666	cbo0666	0.346	0.00618	0.00188	0.446	0.0208	0.0127	0.367	0.121	0.102	0.904	0.0112	0.00361	0.938	0.00259	0.000949	1.644	0.00854	0.00276
cbo0667	cbo0667	NA	NA		NA	NA		NA	NA		NA	NA		NA	NA		NA	NA
cbo0668	cbo0668	NA	NA	NA	NA	NA	NA	NA	NA	NA	NA	NA	NA	NA	NA	NA	0.158	0.663	0.641
cbo0669	cbo0669	NA	NA		NA	NA		NA	NA		NA	NA		NA	NA		NA	NA
cbo0670	cbo0670	NA	NA		NA	NA		NA	NA		NA	NA		NA	NA		NA	NA
cbo0671	cbo0671	NA	NA		NA	NA		NA	NA		NA	NA		NA	NA		NA	NA
cbo0672	cbo0672	0.406	0.0228	0.00989	0.395	0.0252	0.0158	0.324	0.0491	0.038	-0.348	0.192	0.146	-0.735	0.00713	0.00341	-0.349	0.392	0.353
cbo0673	cbo0673	NA	NA		NA	NA		NA	NA		NA	NA		NA	NA		NA	NA
cbo0674	cbo0674	NA	NA		NA	NA		NA	NA		NA	NA		NA	NA		NA	NA
cbo0675	cbo0675	-0.251	0.295	0.221	0.543	0.103	0.0796	1.05	0.0103	0.00646	1.517	0.0184	0.00703	0.92	0.0127	0.00687	1.154	0.0448	0.025
cbo0676	cbo0676	-0.371	0.0504	0.0266	0.352	0.0193	0.0116	0.319	0.0189	0.0128	0.632	0.0568	0.0318	0.242	0.173	0.147	0.46	0.157	0.121
cbo0677	cbo0677	-0.501	0.00325	0.0008	-1.018	0.000276	6.71e-05	-1.513	2.77e-05	3.37e-06	-2.592	0.000293	2.13e-05	-2.763	4.09e-05	3.01e-06	-2.075	0.0339	0.0174
cbo0678	hsdM, cbo0678	0.163	0.48	0.401	NA	NA	NA	NA	NA	NA	1.751	0.0321	0.0149	2.144	0.00147	0.00046	2.055	0.0896	0.0603
cbo0679	hsdS, cbo0679	0.114	0.334	0.258	-0.083	0.679	0.656	0.364	0.182	0.162	1.139	0.0199	0.00785	1.737	0.00279	0.00105	1.519	0.0143	0.00561
cbo0680	cbo0680	NA	NA	NA	NA	NA	NA	NA	NA	NA	NA	NA	NA	NA	NA	NA	NA	NA	NA
cbo0681	cbo0681	NA	NA	NA	NA	NA	NA	NA	NA	NA	0.368	0.371	0.316	NA	NA	NA	0.654	0.202	0.164
cbo0682	hsdR, cbo0682	0.236	0.0314	0.0149	-0.087	0.483	0.448	0.592	0.00915	0.0056	1.093	0.0315	0.0146	1.362	0.000931	0.000244	0.916	0.0164	0.00673
cbo0683	pcrA, cbo0683	-0.406	0.0214	0.00917	0.134	0.518	0.485	0.326	0.0464	0.0357	0.742	0.0788	0.0481	1.195	0.0016	0.000511	1.181	0.0298	0.0147
cbo0684	cbo0684	NA	NA		NA	NA		NA	NA		NA	NA		NA	NA		NA	NA
cbo0685	cbo0685	0.801	0.000479	5.79e-05	1.132	0.000947	0.000315	0.529	0.00815	0.0049	NA	NA	NA	0.261	0.399	0.367	0.078	0.823	0.812
cbo0686	fhuD2, cbo0686	NA	NA		NA	NA		NA	NA		NA	NA		NA	NA		NA	NA
cbo0687	fhuB2, cbo0687	NA	NA		NA	NA		NA	NA		NA	NA		NA	NA		NA	NA
cbo0688	fhuG2, cbo0688	NA	NA		NA	NA		NA	NA		NA	NA		NA	NA		NA	NA
cbo0689	fhuC2, cbo0689	NA	NA		NA	NA		NA	NA		NA	NA		NA	NA		NA	NA
cbo0690	nifH, cbo0690	NA	NA		NA	NA		NA	NA		NA	NA		NA	NA		NA	NA
cbo0691	nifE1, cbo0691	NA	NA		NA	NA		NA	NA		NA	NA		NA	NA		NA	NA
cbo0692	nifE2, cbo0692	NA	NA		NA	NA		NA	NA		NA	NA		NA	NA		NA	NA
cbo0693	cbo0693	0.732	0.000316	3.19e-05	0.438	0.0238	0.0147	0.487	0.0177	0.0119	-0.38	0.36	0.305	-0.42	0.239	0.21	-0.364	0.321	0.28
cbo0694	cbo0694	0.706	0.000436	5.05e-05	0.514	0.0454	0.0313	0.794	0.0215	0.0149	-0.092	0.796	0.78	0.412	0.246	0.217	1.198	0.0938	0.0635
cbo0695	cbo0695	-0.197	0.0584	0.0318	0.102	0.39	0.353	-0.123	0.21	0.188	-0.302	0.106	0.0707	0.077	0.607	0.582	0.08	0.624	0.6
cbo0696	gcvT, cbo0696	-0.058	0.529	0.454	0.839	0.000134	2.44e-05	0.828	0.000141	3.43e-05	-0.225	0.152	0.11	-1.058	0.000621	0.00014	-1.654	0.00614	0.00174
cbo0697	gcvH, cbo0697	-0.021	0.821	0.798	0.816	0.000156	2.94e-05	0.852	0.000152	3.77e-05	-0.292	0.195	0.148	-1.135	0.000407	7.52e-05	-1.627	0.00846	0.00273
cbo0698	gcvP, cbo0698	0.028	0.778	0.743	0.737	0.000235	5.31e-05	0.883	0.000129	3.02e-05	0.105	0.511	0.461	-0.98	0.000563	0.000123	-1.434	0.011	0.00389
cbo0699	gcvP', cbo0699	0.236	0.0363	0.0178	0.679	0.000294	7.21e-05	0.953	7.73e-05	1.53e-05	-0.074	0.567	0.524	-0.899	0.000529	0.000111	-1.46	0.00737	0.00228
cbo0700	pdhD1, cbo0700	0.471	0.00126	0.000223	0.965	5.55e-05	6.26e-06	1.204	3.48e-05	4.83e-06	0.084	0.526	0.478	-0.828	0.00205	0.0007	-1.455	0.00442	0.00107
cbo0701	lplA1, cbo0701	0.429	0.00277	0.000656	0.828	0.000269	6.4e-05	1.143	5.26e-05	9e-06	-0.094	0.534	0.487	-0.93	0.00135	0.000405	-1.631	0.00265	0.000512
cbo0702	cbo0702	-1.142	0.000859	0.000133	0.499	0.0355	0.0235	0.389	0.0861	0.0706	0.96	0.0162	0.00592	1.203	0.000301	4.89e-05	1.325	0.0335	0.0171
cbo0703	cbo0703	-0.552	0.00282	0.000675	-0.168	0.23	0.196	0.091	0.511	0.495	1.154	0.00651	0.00176	0.997	0.000466	9.3e-05	1.381	0.00598	0.00167
cbo0704	cbo0704	-0.425	0.00357	0.000911	-0.471	0.0218	0.0133	-0.036	0.817	0.813	0.773	0.0111	0.00357	0.881	0.000787	0.000194	1.046	0.00219	0.00039
cbo0705	cbo0705	0.054	0.802	0.774	NA	NA	NA	0.83	0.0408	0.0309	0.693	0.163	0.12	1.042	0.0563	0.0404	1.648	0.04	0.0217
cbo0706	cbo0706	0.101	0.484	0.406	0.194	0.0758	0.0564	-0.415	0.0117	0.00748	0.198	0.25	0.198	-0.221	0.13	0.106	-0.548	0.0187	0.00806
cbo0707	cbo0707	-0.123	0.329	0.253	0.218	0.0325	0.0212	-0.39	0.0311	0.0227	0.657	0.0336	0.0158	0.132	0.205	0.177	-0.266	0.0541	0.0318
cbo0708	cbo0708	-0.826	0.000398	4.38e-05	-0.058	0.509	0.477	0.091	0.484	0.466	1.113	0.00929	0.00279	0.821	0.00172	0.00056	0.728	0.138	0.103
cbo0709	cbo0709	NA	NA	NA	NA	NA	NA	NA	NA	NA	3.621	0.00979	0.00303	NA	NA	NA	NA	NA	NA
cbo0710	cbo0710	NA	NA	NA	NA	NA	NA	NA	NA	NA	1.716	0.0453	0.0235	NA	NA	NA	NA	NA	NA
cbo0711	cbo0711	NA	NA	NA	NA	NA	NA	NA	NA	NA	NA	NA	NA	NA	NA	NA	NA	NA	NA
cbo0712	cbo0712	0.869	0.000138	1.01e-05	1	0.00032	8.2e-05	2.046	8.23e-06	2.41e-07	1.858	0.00124	0.000184	2.396	2.06e-05	9.71e-07	2.651	0.000152	1.5e-06
cbo0713	cbo0713	0.056	0.535	0.461	-0.255	0.046	0.0318	0.893	0.000189	5.09e-05	0.964	0.0133	0.00459	0.453	0.00548	0.00244	-0.108	0.44	0.403
cbo0714	cbo0714	0.049	0.595	0.524	-0.126	0.117	0.0915	1.007	6.78e-05	1.26e-05	1.04	0.00298	0.000604	0.578	0.00267	0.000984	-0.083	0.591	0.564
cbo0715	cbo0715	-0.2	0.199	0.137	0.406	0.0166	0.00971	1.607	0.00132	0.000591	2.391	0.0091	0.00272	1.572	0.000342	5.78e-05	1.097	0.0123	0.00457
cbo0715A	cbo0715A	NA	NA	NA	NA	NA	NA	NA	NA	NA	NA	NA	NA	NA	NA	NA	0.277	0.478	0.443
cbo0716	cbo0716	0.04	0.757	0.713	0.185	0.0905	0.0688	1.38	3.59e-05	5.04e-06	0.161	0.324	0.269	-0.032	0.746	0.731	0.096	0.487	0.454
cbo0717	cbo0717	0.055	0.654	0.591	0.184	0.211	0.178	1.417	2.99e-05	3.85e-06	0.617	0.145	0.104	-0.083	0.425	0.393	0.297	0.327	0.285
cbo0718	cbo0718	NA	NA		NA	NA		NA	NA		NA	NA		NA	NA		NA	NA
cbo0719	cbo0719	0.16	0.489	0.411	-0.086	0.669	0.645	0.816	0.0421	0.032	1.139	0.0677	0.0393	0.772	0.0501	0.0353	1.308	0.224	0.185
cbo0720	cbo0720	-0.701	0.000484	5.92e-05	-0.339	0.0208	0.0127	0.316	0.0177	0.0119	0.305	0.113	0.077	0.38	0.0581	0.042	1.092	0.0282	0.0137
cbo0721	cbo0721	0.067	0.565	0.493	0.281	0.23	0.195	0.814	0.0109	0.00688	-0.376	0.364	0.309	0.719	0.048	0.0336	0.213	0.568	0.54
cbo0722	cbo0722	NA	NA		NA	NA		NA	NA		NA	NA		NA	NA		NA	NA
cbo0723	cbo0723	NA	NA		NA	NA		NA	NA		NA	NA		NA	NA		NA	NA
cbo0724	cysK, cbo0724	1.416	4.13e-05	1.07e-06	2.81	4.57e-06	1.34e-08	2.721	7.97e-06	7.21e-08	0.057	0.764	0.742	-1.236	0.000331	5.53e-05	-1.973	0.000252	8.36e-06
cbo0725	luxS, cbo0725	1.552	4.21e-05	1.12e-06	2.917	4.57e-06	1.45e-08	2.673	9.28e-06	3.64e-07	0.098	0.518	0.469	-1.223	0.000288	4.55e-05	-1.8	0.000381	2.04e-05
cbo0726	metC, cbo0726	1.576	5.06e-05	1.66e-06	3.007	6.34e-06	8.21e-08	2.791	1.16e-05	6.86e-07	0.15	0.351	0.296	-1.221	0.000269	4.16e-05	-1.759	0.00037	1.92e-05
cbo0727	cbo0727	1.688	1.92e-05	2.42e-07	2.756	1.22e-05	4.92e-07	2.477	4.86e-05	7.95e-06	0.14	0.297	0.243	-1.085	0.000308	5.03e-05	-1.611	0.00123	0.00015
cbo0728	chiA, cbo0728	0.127	0.242	0.174	0.048	0.503	0.469	-0.458	0.0113	0.00717	-2.463	0.000136	3.68e-06	-3.315	1.02e-05	2.49e-07	-4.623	9.85e-05	5.53e-07
cbo0729	merP, cbo0729	0.589	0.00161	0.000322	0.458	0.0193	0.0116	0.684	0.00984	0.00609	0.288	0.464	0.413	0.261	0.413	0.382	0.992	0.12	0.0865
cbo0730	cbo0730	0.263	0.17	0.113	1.004	0.00129	0.000464	0.391	0.0596	0.0471	-0.222	0.334	0.279	0.445	0.217	0.189	0.453	0.135	0.1
cbo0731	cbo0731	0.416	0.139	0.0891	1.259	0.00504	0.00241	0.645	0.139	0.12	0.507	0.419	0.367	0.351	0.387	0.355	0.704	0.164	0.127
cbo0732	cbo0732	0.732	0.000487	5.98e-05	0.968	0.000162	3.12e-05	1.553	2.95e-05	3.73e-06	0.714	0.0155	0.00563	0.111	0.352	0.32	0.852	0.00625	0.00178
cbo0733	cbo0733	0.718	0.000453	5.37e-05	0.916	0.00047	0.000134	1.527	2.69e-05	3.09e-06	0.761	0.0108	0.00343	0.418	0.0184	0.0107	0.97	0.00328	0.000683
cbo0734	cbo0734	0.167	0.19	0.13	0.421	0.0288	0.0183	1.075	0.000129	3.03e-05	0.772	0.0709	0.042	-0.321	0.335	0.303	0.467	0.15	0.113
cbo0735	cbo0735	0.467	0.0115	0.00415	0.739	0.0337	0.0221	0.348	0.196	0.174	1.866	0.00658	0.00179	0.172	0.57	0.544	1.411	0.0181	0.00772
cbo0736	cbo0736	0.236	0.0266	0.0121	0.546	0.0123	0.0068	0.308	0.108	0.0905	0.283	0.244	0.193	-0.978	0.00248	0.000897	0.434	0.0621	0.038
cbo0737	cbo0737	0.066	0.495	0.418	0.28	0.00718	0.00365	0.157	0.149	0.13	-0.814	0.00989	0.00308	-3.941	3.06e-05	1.99e-06	-3.28	0.000277	1.07e-05
cbo0738	cbo0738	0.106	0.595	0.524	0.565	0.0045	0.00212	0.278	0.245	0.222	-0.867	0.0236	0.00992	-3.144	2.37e-05	1.32e-06	-2.122	0.000348	1.69e-05
cbo0739	cbo0739	NA	NA	NA	0.906	0.0209	0.0127	NA	NA	NA	NA	NA	NA	NA	NA	NA	NA	NA	NA
cbo0740	cbo0740	0.374	0.0148	0.00572	0.705	0.000304	7.6e-05	1.239	0.000271	8.13e-05	3.601	0.000157	6.25e-06	0.451	0.0373	0.0248	2.717	0.000639	5.21e-05
cbo0741	cbo0741	0.377	0.006	0.00181	0.768	0.000236	5.34e-05	1.155	0.000317	0.0001	3.388	0.000267	1.78e-05	0.491	0.053	0.0377	2.635	0.00168	0.000259
cbo0742	cbo0742	0.245	0.0322	0.0153	0.353	0.0343	0.0226	0.613	0.0111	0.00699	-0.036	0.88	0.873	-0.411	0.402	0.37	-0.249	0.422	0.383
cbo0743	cbo0743	NA	NA		NA	NA		NA	NA		NA	NA		NA	NA		NA	NA
cbo0744	cbo0744	NA	NA		NA	NA		NA	NA		NA	NA		NA	NA		NA	NA
cbo0745	cbo0745	NA	NA		NA	NA		NA	NA		NA	NA		NA	NA		NA	NA
cbo0746	cbo0746	NA	NA		NA	NA		NA	NA		NA	NA		NA	NA		NA	NA
cbo0746A	cbo0746A	NA	NA		NA	NA		NA	NA		NA	NA		NA	NA		NA	NA
cbo0747	cbo0747	NA	NA	NA	NA	NA	NA	NA	NA	NA	NA	NA	NA	-0.228	0.466	0.435	NA	NA	NA
cbo0748	cbo0748	0.081	0.462	0.383	0.153	0.0852	0.0642	-0.054	0.608	0.595	-0.637	0.01	0.00314	-1.766	0.000563	0.000122	-1.868	0.00433	0.00103
cbo0749	cbo0749	NA	NA		NA	NA		NA	NA		NA	NA		NA	NA		NA	NA
cbo0750	cbo0750	0.215	0.108	0.066	-0.368	0.0144	0.0082	-1.042	0.00379	0.00205	-2.219	0.0194	0.00758	0.799	0.0886	0.0687	-1.517	0.164	0.128
cbo0751	arsC, cbo0751	0.178	0.122	0.0762	0.716	0.000448	0.000126	0.132	0.408	0.387	0.295	0.129	0.09	0.768	0.00208	0.000714	0.844	0.00587	0.00162
cbo0752	cbo0752	0.083	0.706	0.651	0.656	0.0149	0.00852	0.918	0.0302	0.0219	0.282	0.471	0.421	1.312	0.0374	0.025	0.652	0.226	0.187
cbo0753	arsR, cbo0753	NA	NA	NA	NA	NA	NA	NA	NA	NA	1.401	0.0512	0.0278	NA	NA	NA	NA	NA	NA
cbo0754	arsD, cbo0754	0.505	0.0722	0.0407	NA	NA	NA	NA	NA	NA	1.761	0.0348	0.0166	NA	NA	NA	NA	NA	NA
cbo0755	arsA, cbo0755	NA	NA	NA	NA	NA	NA	NA	NA	NA	1.44	0.0489	0.0262	0.685	0.115	0.0922	NA	NA	NA
cbo0756	arsB, cbo0756	0.628	0.002	0.000433	0.542	0.0675	0.0492	1.525	0.0118	0.00751	0.879	0.0289	0.013	0.886	0.0544	0.0388	1.037	0.113	0.0805
cbo0757	cbo0757	0.59	0.00054	6.83e-05	0.498	0.00646	0.00322	0.679	0.00547	0.00311	0.749	0.0211	0.0085	0.444	0.07	0.052	-0.026	0.897	0.891
cbo0759	cbo0759	-0.042	0.779	0.745	NA	NA	NA	NA	NA	NA	NA	NA	NA	NA	NA	NA	NA	NA	NA
cbo0760	cbo0760	0.478	0.0831	0.0479	2.562	0.00155	0.000583	4.071	7.97e-06	1.1e-07	2.482	0.0191	0.00743	1.629	0.0258	0.016	2.313	0.0397	0.0214
cbo0761	cbo0761	0.86	0.016	0.00634	2.362	0.00035	9.2e-05	3.908	2.42e-05	2.63e-06	2.352	0.00295	0.000594	1.6	0.00873	0.00435	2.055	0.0112	0.00398
cbo0762	cbo0762	NA	NA	NA	2.017	0.00274	0.00117	4.025	0.000111	2.49e-05	3.527	0.0102	0.00322	1.212	0.043	0.0295	2.912	0.0364	0.0191
cbo0763	cbo0763	0.536	0.0443	0.0227	0.66	0.0103	0.00557	0.838	0.0228	0.016	0.697	0.289	0.235	-0.922	0.0328	0.0213	-0.646	0.0903	0.0608
cbo0764	cbo0764	-0.069	0.758	0.715	0.663	0.0432	0.0295	0.677	0.0228	0.0159	-0.318	0.426	0.374	-0.479	0.131	0.107	-0.84	0.0939	0.0636
cbo0765	cbo0765	0.168	0.107	0.0647	0.499	0.00617	0.00306	0.948	0.000474	0.000168	0.171	0.396	0.342	-0.476	0.0736	0.0551	-0.361	0.0903	0.0608
cbo0766	cbo0766	0.085	0.61	0.54	0.414	0.118	0.092	0.717	0.0036	0.00193	0.216	0.36	0.305	-0.161	0.742	0.728	1.759	0.0518	0.0301
cbo0767	cbo0767	0.093	0.377	0.3	-0.244	0.136	0.109	0.185	0.136	0.117	-0.235	0.324	0.269	-0.482	0.0775	0.0586	-0.48	0.106	0.0741
cbo0767A	cbo0767A	0.184	0.0961	0.0572	0.858	0.000104	1.69e-05	0.13	0.17	0.149	-2.501	0.00039	3.28e-05	-2.484	1.63e-05	6.19e-07	-2.516	0.00394	0.000888
cbo0768	cbo0768	0.219	0.0503	0.0266	0.815	0.000418	0.000116	0.13	0.24	0.218	-2.593	0.000359	2.86e-05	-2.154	2.56e-05	1.51e-06	-2.28	0.00166	0.000256
cbo0769	cbo0769	0.016	0.872	0.858	0.527	0.00551	0.00268	0.131	0.177	0.156	-2.348	0.000435	3.99e-05	-2.005	2.33e-05	1.26e-06	-2.197	0.00235	0.000429
cbo0770	cbo0770	0.019	0.814	0.789	0.237	0.0193	0.0116	-0.037	0.672	0.661	-2.41	0.000136	3.37e-06	-2.038	2.67e-05	1.61e-06	-2.248	0.00164	0.000245
cbo0771	thiD2, cbo0771	-0.493	0.00185	0.000387	0.149	0.134	0.106	0.089	0.234	0.211	-0.733	0.0117	0.00386	-0.35	0.014	0.00771	0.213	0.355	0.313
cbo0772	cbo0772	-0.485	0.00299	0.000721	0.044	0.672	0.649	-0.051	0.505	0.489	-0.746	0.0389	0.0191	-0.16	0.188	0.161	0.218	0.0966	0.066
cbo0773	cbo0773	0.117	0.501	0.424	1.377	0.000188	3.76e-05	1.016	0.00211	0.00103	0.792	0.0307	0.0141	1.046	0.00974	0.00496	0.959	0.00773	0.00242
cbo0774	cbo0774	-0.153	0.315	0.241	-1.082	0.0137	0.0077	1.45	0.00029	8.88e-05	1.493	0.0846	0.0529	-0.034	0.903	0.901	0.458	0.305	0.263
cbo0775	cbo0775	NA	NA		NA	NA		NA	NA		NA	NA		NA	NA		NA	NA
cbo0776	cbo0776	NA	NA	NA	NA	NA	NA	NA	NA	NA	NA	NA	NA	NA	NA	NA	NA	NA	NA
cbo0777	cbo0777	0.321	0.0605	0.0332	0.427	0.263	0.228	1.611	0.000892	0.000368	0.535	0.238	0.187	1.21	0.00735	0.00353	0.648	0.204	0.166
cbo0778	cbo0778	0.31	0.0665	0.037	1.36	0.00108	0.000369	2.048	5.9e-05	1.06e-05	1.158	0.0313	0.0145	1.291	0.00793	0.00386	1.372	0.0191	0.00831
cbo0779	cbo0779	0.542	0.00126	0.000222	0.816	0.0015	0.000558	1.734	1.07e-05	5.25e-07	0.953	0.00494	0.00122	1.041	0.00072	0.000174	0.989	0.0077	0.00241
cbo0780	cbo0780	NA	NA	NA	NA	NA	NA	1.747	0.00242	0.0012	1.778	0.0719	0.0429	1.532	0.0123	0.00657	1.967	0.113	0.0804
cbo0781	cbo0781	-0.029	0.784	0.751	-0.326	0.0208	0.0126	-0.707	0.00183	0.000865	-0.383	0.123	0.0846	-0.266	0.286	0.256	-0.726	0.0397	0.0214
cbo0782	cbo0782	-0.181	0.0617	0.0339	-0.13	0.318	0.282	-0.435	0.0165	0.011	0.174	0.389	0.335	0.452	0.0397	0.0268	0.71	0.0252	0.0119
cbo0783	cbo0783	-0.449	0.00197	0.000422	-0.803	0.000383	0.000103	-0.054	0.461	0.442	-0.944	0.00694	0.00193	-2.074	4.08e-05	2.94e-06	-2.274	0.0415	0.0227
cbo0784	cbo0784	-0.559	0.000469	5.64e-05	-1.022	4.85e-05	4.84e-06	-0.484	0.00198	0.000948	-0.861	0.00216	0.000394	-2.157	4.43e-05	3.41e-06	-2.767	0.0164	0.00677
cbo0785	cbo0785	-0.619	0.000479	5.84e-05	-0.75	0.00273	0.00117	-0.645	0.00777	0.00466	-1.092	0.0363	0.0175	-1.698	0.0131	0.00712	-0.371	0.444	0.406
cbo0786	cbo0786	NA	NA		NA	NA		NA	NA		NA	NA		NA	NA		NA	NA
cbo0787	cbo0787	NA	NA		NA	NA		NA	NA		NA	NA		NA	NA		NA	NA
cbo0788	cbo0788	0.279	0.0144	0.00552	0.748	0.000297	7.34e-05	1.147	4.74e-05	7.58e-06	0.241	0.136	0.0959	0.497	0.00423	0.00178	0.875	0.00166	0.000255
cbo0789	cbo0789	0.307	0.0238	0.0105	0.262	0.0126	0.00699	-1.089	0.000111	2.5e-05	-4.266	0.00268	0.000526	-3.969	0.000341	5.75e-05	-3.282	0.0189	0.0082
cbo0790	cbo0790	0.19	0.15	0.0977	0.492	0.0824	0.0619	1.274	0.000334	0.000107	0.354	0.178	0.132	0.583	0.036	0.0238	1.175	0.0543	0.032
cbo0791	dapB, cbo0791	-0.177	0.183	0.123	0.087	0.667	0.643	0.372	0.0491	0.0379	1.409	0.00293	0.000589	1.156	0.00419	0.00175	1.803	0.000639	5.27e-05
cbo0792	sseA, cbo0792	-0.393	0.0341	0.0164	-0.136	0.322	0.287	0.186	0.381	0.358	0.76	0.0473	0.0252	1.004	0.00092	0.00024	1.624	0.00261	0.000495
cbo0793	cbo0793	NA	NA		NA	NA		NA	NA		NA	NA		NA	NA		NA	NA
cbo0794	cbo0794	0.485	0.0809	0.0464	1.021	0.000405	0.000111	0.999	0.00755	0.00447	0.612	0.21	0.162	0.738	0.00905	0.00454	0.803	0.0361	0.0189
cbo0795	cbo0795	0.431	0.107	0.0647	0.877	0.0226	0.0139	0.894	0.0121	0.00772	0.397	0.344	0.288	1.023	0.0331	0.0215	1.517	0.0837	0.0554
cbo0796	cbo0796	NA	NA		NA	NA		NA	NA		NA	NA		NA	NA		NA	NA
cbo0797	cbo0797	NA	NA		NA	NA		NA	NA		NA	NA		NA	NA		NA	NA
cbo0798	cbo0798	NA	NA		NA	NA		NA	NA		NA	NA		NA	NA		NA	NA
cbo0799	cbo0799	NA	NA		NA	NA		NA	NA		NA	NA		NA	NA		NA	NA
cbo0800	cbo0800	-0.674	0.000664	9.2e-05	-2.337	6.34e-06	9.39e-08	-2.61	1.3e-05	8.87e-07	-2.522	0.000394	3.37e-05	-2.066	0.000152	1.9e-05	-2.583	0.000252	8.43e-06
cbo0801	cntE, ha70, cbo0801	0.012	0.92	0.915	-0.507	0.00835	0.00431	-2.832	0.000208	5.81e-05	-2.2	0.000777	9.91e-05	-1.994	0.00244	0.000881	-2.588	0.00119	0.000142
cbo0802	cntD, ha17, ha-17, cbo0802	-0.039	0.693	0.637	-1.022	0.000174	3.39e-05	-2.909	6.57e-05	1.21e-05	-2.036	0.00146	0.000224	-1.99	0.000659	0.000153	-2.755	0.000191	4.53e-06
cbo0803	cntC, ha33, ha-33, cbo0803	-0.098	0.519	0.444	-1.013	0.000314	7.97e-05	-2.754	0.000203	5.64e-05	-1.998	0.00118	0.000171	-1.992	0.0017	0.000552	-2.436	0.000571	4.19e-05
cbo0804	cntR, botR, p-21, cbo0804	0.67	0.00524	0.00152	NA	NA	NA	0.834	0.0403	0.0305	0.165	0.655	0.621	1.11	0.0502	0.0354	NA	NA	NA
cbo0805	cntB, ntnH, ant, cbo0805	0.09	0.317	0.242	-1.444	2.19e-05	1.29e-06	-2.39	2.69e-05	3.1e-06	-1.906	0.00218	0.000399	-1.866	0.000394	7.17e-05	-2.462	0.000247	7.74e-06
cbo0806	cntA, botA, bna, atx, cbo0806	0.038	0.69	0.633	-1.129	4.68e-05	4.45e-06	-2.445	1.4e-05	1.03e-06	-1.592	0.000748	9.34e-05	-1.833	0.000165	2.13e-05	-2.346	0.00039	2.23e-05
cbo0807	cbo0807	NA	NA		NA	NA		NA	NA		NA	NA		NA	NA		NA	NA
cbo0809	cbo0809	NA	NA		NA	NA		NA	NA		NA	NA		NA	NA		NA	NA
cbo0810	cbo0810	NA	NA	NA	NA	NA	NA	NA	NA	NA	NA	NA	NA	NA	NA	NA	NA	NA	NA
cbo0811	cbo0811	NA	NA	NA	NA	NA	NA	NA	NA	NA	0.67	0.172	0.127	3.828	0.034	0.0223	4.859	0.0544	0.032
cbo0812	cbo0812	0.385	0.0502	0.0265	1.013	0.0159	0.00928	0.979	0.00684	0.00401	0.54	0.0789	0.0483	1.507	0.0104	0.00541	1.115	0.0207	0.00914
cbo0813	cbo0813	0.735	0.00583	0.00175	1.886	3.21e-05	2.36e-06	-0.216	0.356	0.332	-0.253	0.128	0.0894	0.149	0.587	0.561	0.463	0.18	0.143
cbo0814	cbo0814	0.113	0.399	0.322	0.202	0.0428	0.0292	-0.31	0.0457	0.0351	-0.543	0.234	0.183	-2.151	0.00742	0.00357	-1.348	0.00944	0.00317
cbo0815	cbo0815	-0.581	0.00243	0.000556	-0.287	0.0717	0.0529	0.353	0.0628	0.05	-0.319	0.3	0.245	-0.695	0.034	0.0223	-0.733	0.0145	0.00569
cbo0816	feoA, cbo0816	-0.47	0.00177	0.000365	-1.298	1.96e-05	1.11e-06	-1.788	2.44e-05	2.68e-06	-3.314	0.000348	2.71e-05	-4.933	1.29e-05	3.82e-07	-4.434	0.00493	0.00127
cbo0817	feoB, cbo0817	-0.385	0.00883	0.00296	-1.614	6.19e-05	7.62e-06	-2.389	1.19e-05	7.4e-07	-3.737	0.000619	6.98e-05	-4.115	0.000174	2.31e-05	-3.534	0.0212	0.00947
cbo0818	feoB', cbo0818	0.029	0.799	0.77	-1.061	6.74e-05	8.8e-06	-1.812	2.95e-05	3.71e-06	-2.877	0.000459	4.4e-05	-2.884	0.000153	1.92e-05	-2.407	0.0519	0.0302
cbo0819	cobC, cbo0819	-0.169	0.466	0.387	0.329	0.0489	0.0341	1.358	0.00998	0.00619	2.09	0.0257	0.0111	1.094	0.0166	0.00942	0.931	0.206	0.168
cbo0820	cbo0820	0.075	0.607	0.536	-0.277	0.0697	0.0512	0.458	0.00376	0.00203	-0.045	0.802	0.787	0.173	0.159	0.134	0.348	0.0627	0.0385
cbo0821	cobS, cbo0821	0.229	0.15	0.0971	-0.4	0.125	0.099	1.471	0.00212	0.00104	1.061	0.0384	0.0188	1.376	0.00702	0.00334	1.558	0.0574	0.0344
cbo0822	cbo0822	-0.058	0.79	0.758	-0.121	0.543	0.512	0.877	0.00202	0.000976	1.627	0.00768	0.00219	1.357	0.000139	1.71e-05	1.68	0.00183	0.000289
cbo0823	cbo0823	0.185	0.426	0.348	NA	NA	NA	0.752	0.0495	0.0383	0.918	0.104	0.0692	1.148	0.00983	0.00504	1.309	0.0158	0.00641
cbo0824	cbo0824	0.033	0.707	0.653	-0.241	0.0171	0.0101	-1.642	2.06e-05	2.05e-06	-2.898	0.000122	1.9e-06	-4.367	8.99e-06	1.94e-07	-4.496	0.000129	1.13e-06
cbo0825	cbo0825	0.012	0.895	0.885	-0.213	0.0293	0.0187	-1.679	2.3e-05	2.38e-06	-2.838	0.000115	9.13e-07	-4.446	8.62e-06	1.71e-07	-4.946	0.000181	2.44e-06
cbo0826	cbo0826	-1.092	0.0017	0.000347	-1.517	0.000493	0.000142	-0.864	0.000835	0.000341	-1.625	0.0468	0.0248	-1.753	0.000286	4.51e-05	-1.347	0.0997	0.0689
cbo0827	cbo0827	0.081	0.62	0.551	0.634	0.00337	0.0015	0.841	0.000396	0.000133	0.734	0.0705	0.0417	0.98	0.000794	0.000197	1.142	0.00368	0.000798
cbo0828	folP, dhpS, cbo0828	-0.369	0.00658	0.00204	0.293	0.0493	0.0344	0.562	0.0021	0.00102	0.495	0.0432	0.0221	0.964	0.000519	0.000107	1.319	0.0142	0.00554
cbo0829	cbo0829	-0.576	0.00155	0.000306	-0.047	0.642	0.617	0.302	0.0939	0.0776	0.463	0.0759	0.0458	0.763	0.00332	0.00131	1.434	0.0152	0.0061
cbo0830	folK, cbo0830	-0.558	0.000791	0.000118	-0.06	0.505	0.472	0.82	0.0416	0.0317	0.742	0.0345	0.0164	0.953	0.00108	0.000297	1.172	0.0279	0.0135
cbo0831	cbo0831	0.171	0.166	0.11	0.266	0.0422	0.0287	-0.284	0.0133	0.00863	-1.337	0.00166	0.000275	-0.978	0.000896	0.000231	-1.539	0.013	0.00494
cbo0832	cbo0832	0.525	0.0125	0.0046	1.294	0.000564	0.000168	1.513	0.000651	0.000248	1.159	0.0578	0.0325	1.308	0.0195	0.0115	1.485	0.0177	0.00748
cbo0833	cbo0833	-0.328	0.00624	0.00191	-0.073	0.41	0.374	0.35	0.00445	0.00245	0.119	0.487	0.437	0.311	0.0324	0.021	0.442	0.0443	0.0246
cbo0834	degT, cbo0834	-0.303	0.0176	0.00717	-0.358	0.00739	0.00378	0.268	0.0147	0.00964	0.163	0.319	0.264	0.328	0.0157	0.00882	0.281	0.0463	0.0263
cbo0835	cbo0835	0.065	0.665	0.603	1.193	5.08e-05	5.37e-06	1.154	0.000476	0.000169	2.404	0.000126	2.81e-06	2.01	4.62e-05	3.67e-06	1.65	0.000562	4.1e-05
cbo0836	cbo0836	NA	NA		NA	NA		NA	NA		NA	NA		NA	NA		NA	NA
cbo0837	cbo0837	NA	NA	NA	NA	NA	NA	NA	NA	NA	NA	NA	NA	NA	NA	NA	NA	NA	NA
cbo0838	cbo0838	0.425	0.00347	0.000878	0.284	0.00806	0.00415	-0.048	0.52	0.505	-0.179	0.386	0.332	0.179	0.096	0.0758	0.346	0.0655	0.0407
cbo0839	cbo0839	NA	NA		NA	NA		NA	NA		NA	NA		NA	NA		NA	NA
cbo0840	cbo0840	-0.562	0.000494	6.14e-05	-1.104	4.64e-05	4.35e-06	-1.885	4.61e-05	7.31e-06	-3.833	0.000195	9.45e-06	-3.361	8.48e-06	1.5e-07	-4.334	0.00587	0.00161
cbo0841	cbo0841	-0.245	0.0219	0.00943	-1.195	0.000152	2.84e-05	-2.246	1.69e-05	1.44e-06	-2.644	0.00202	0.000358	-1.953	0.00028	4.39e-05	-1.26	0.0432	0.0239
cbo0842	cbo0842	-0.216	0.0322	0.0153	-0.279	0.0144	0.00816	-0.742	0.000371	0.000122	-1.155	0.00404	0.00092	-1.021	0.000425	8.07e-05	-0.735	0.00428	0.00102
cbo0843	cbo0843	NA	NA	NA	0.494	0.0731	0.0541	0.612	0.074	0.0598	0.369	0.707	0.679	1.522	0.0286	0.0182	1.549	0.0663	0.0413
cbo0844	cbo0844	-0.679	0.00032	3.28e-05	-0.494	0.0013	0.000473	-0.598	0.000702	0.000275	0.11	0.378	0.323	0.735	0.00303	0.00117	1.042	0.00404	0.000927
cbo0845	cbo0845	0.533	0.0117	0.0042	0.512	0.0155	0.00896	0.973	0.000402	0.000136	0.198	0.455	0.404	0.518	0.192	0.164	-0.604	0.197	0.159
cbo0846	cbo0846	0.442	0.00865	0.00287	NA	NA	NA	1.3	0.0011	0.000477	NA	NA	NA	NA	NA	NA	NA	NA	NA
cbo0847	cbo0847	0.264	0.273	0.201	0.372	0.143	0.115	1.007	0.0277	0.0199	0.33	0.413	0.359	1.092	0.0489	0.0343	0.766	0.166	0.13
cbo0848	cbo0848	0.154	0.179	0.12	0.777	0.000107	1.77e-05	0.841	0.000223	6.34e-05	0.122	0.35	0.294	0.253	0.0423	0.029	0.471	0.0116	0.00423
cbo0849	cbo0849	-0.26	0.0169	0.00682	-0.611	0.000507	0.000147	-0.76	0.000215	6.05e-05	-1.327	0.000631	7.2e-05	-2.299	2.37e-05	1.32e-06	-2.039	0.000316	1.4e-05
cbo0850	cbo0850	-0.182	0.234	0.167	0.377	0.13	0.103	0.764	0.0127	0.0082	0.675	0.0393	0.0194	0.559	0.0185	0.0108	0.438	0.11	0.0777
cbo0851	cbo0851	-0.637	0.000411	4.71e-05	-0.204	0.193	0.161	0.39	0.0058	0.00332	0.647	0.0277	0.0123	0.326	0.0207	0.0123	0.117	0.484	0.451
cbo0852	cbo0852	0.692	0.000455	5.42e-05	1.091	4.55e-05	4.18e-06	2.949	1.74e-05	1.51e-06	1.884	0.00322	0.000667	0.519	0.0273	0.0171	0.554	0.193	0.155
cbo0853	cbo0853	0.676	0.00181	0.000374	0.978	0.0173	0.0102	3.09	1.14e-05	6.15e-07	2.046	0.0267	0.0117	0.983	0.136	0.112	0.365	0.276	0.236
cbo0854	cbo0854	0.204	0.0858	0.0498	0.566	0.000694	0.000216	1.824	1.8e-05	1.66e-06	0.145	0.454	0.403	-0.699	0.00183	0.000609	-0.812	0.0155	0.00625
cbo0855	cbo0855	0.066	0.668	0.607	1.215	0.00018	3.57e-05	0.744	0.00542	0.00308	0.467	0.1	0.0653	0.911	0.0113	0.00593	1.01	0.0158	0.00644
cbo0856	cbo0856	NA	NA		NA	NA		NA	NA		NA	NA		NA	NA		NA	NA
cbo0857	cbo0857	NA	NA	NA	NA	NA	NA	0.48	0.116	0.0977	0.479	0.275	0.222	0.25	0.431	0.4	0.516	0.267	0.227
cbo0858	cbo0858	-0.264	0.0443	0.0226	0.602	0.00951	0.00503	1.033	0.00061	0.000228	0.816	0.126	0.0876	1.213	0.00596	0.00272	1.166	0.00949	0.0032
cbo0859	cbo0859	-0.432	0.106	0.0642	0.273	0.146	0.118	0.423	0.0339	0.0249	0.376	0.161	0.117	0.534	0.0477	0.0333	0.26	0.291	0.25
cbo0860	cbo0860	0.263	0.047	0.0244	1.303	0.00022	4.76e-05	0.484	0.00673	0.00393	-0.54	0.109	0.073	-0.729	0.0402	0.0273	0.872	0.106	0.0739
cbo0861	cbo0861	0.726	0.00117	0.0002	1.081	0.000491	0.000141	1.272	0.000459	0.000161	0.574	0.215	0.167	1.145	0.00255	0.00093	1.411	0.0144	0.00567
cbo0862	cbo0862	1.16	5.39e-05	2e-06	1.351	0.000276	6.71e-05	0.919	0.00685	0.00402	-0.438	0.307	0.253	0.65	0.125	0.102	-0.207	0.669	0.647
cbo0863	lipA, cbo0863	0.153	0.189	0.129	0.494	0.00176	0.000684	-1.823	2.77e-05	3.35e-06	-1.382	0.000739	9.2e-05	-1.825	0.000377	6.67e-05	-3.339	0.000191	4.96e-06
cbo0864	oxdD, cbo0864	0.032	0.73	0.684	-0.531	0.00131	0.000477	-2.061	2.24e-05	2.29e-06	-3.646	0.000142	4.16e-06	-4.453	7.23e-06	5.22e-08	-4.959	8.91e-05	4.71e-07
cbo0865	cbo0865	NA	NA		NA	NA		NA	NA		NA	NA		NA	NA		NA	NA
cbo0866	cbo0866	NA	NA		NA	NA		NA	NA		NA	NA		NA	NA		NA	NA
cbo0867	cbo0867	0.502	0.0732	0.0414	1.153	0.00946	0.005	2.535	0.000107	2.33e-05	0.964	0.041	0.0205	NA	NA	NA	1.518	0.0515	0.0299
cbo0868	cbo0868	-0.46	0.00149	0.000286	0.313	0.0729	0.054	0.668	0.000357	0.000117	-0.21	0.453	0.401	-0.096	0.424	0.393	0.624	0.0468	0.0266
cbo0869	cbo0869	NA	NA		NA	NA		NA	NA		NA	NA		NA	NA		NA	NA
cbo0870	cbo0870	NA	NA		NA	NA		NA	NA		NA	NA		NA	NA		NA	NA
cbo0871	cbo0871	NA	NA		NA	NA		NA	NA		NA	NA		NA	NA		NA	NA
cbo0872	cbo0872	NA	NA		NA	NA		NA	NA		NA	NA		NA	NA		NA	NA
cbo0873	cbo0873	-0.002	0.986	0.986	0.591	0.0558	0.0396	0.908	0.00164	0.000763	1.171	0.0704	0.0414	0.845	0.0104	0.00537	1.226	0.0454	0.0256
cbo0874	cbo0874	0.217	0.0733	0.0414	-0.5	0.0799	0.0597	0.631	0.0218	0.0152	1.05	0.0264	0.0115	1.158	0.00132	0.000392	1.427	0.00213	0.000367
cbo0875	cbo0875	-0.134	0.525	0.45	NA	NA	NA	0.959	0.0112	0.00706	1.164	0.0223	0.00914	1.55	0.000253	3.81e-05	1.965	0.0255	0.012
cbo0876	defA, def, cbo0876	-0.048	0.737	0.692	-0.017	0.929	0.927	0.8	0.0438	0.0334	0.471	0.101	0.0664	0.773	0.00372	0.00151	1.147	0.0267	0.0128
cbo0877	cbo0877	1.303	0.00441	0.0012	2.25	0.000229	5.12e-05	3.625	1.8e-05	1.66e-06	2.026	0.0162	0.00595	1.538	0.00773	0.00375	1.963	0.046	0.026
cbo0878	cbo0878	-0.073	0.552	0.479	-0.13	0.308	0.273	0.485	0.0036	0.00192	-0.147	0.614	0.576	0.169	0.246	0.216	0.245	0.153	0.117
cbo0879	cbo0879	NA	NA		NA	NA		NA	NA		NA	NA		NA	NA		NA	NA
cbo0880	licT, cbo0880	0.903	0.000398	4.38e-05	0.68	0.0169	0.00993	-0.066	0.464	0.445	-0.434	0.171	0.126	2.13	0.000102	1.13e-05	2.088	0.000755	6.96e-05
cbo0881	bglF, bglC, bglS, cbo0881	NA	NA	NA	NA	NA	NA	NA	NA	NA	NA	NA	NA	2.726	0.00461	0.00198	NA	NA	NA
cbo0882	ascB, cbo0882	-0.251	0.147	0.0952	-0.489	0.0837	0.063	0.299	0.0421	0.0321	-0.158	0.532	0.486	0.231	0.137	0.113	0.685	0.255	0.215
cbo0883	cbo0883	0.21	0.0871	0.051	0.235	0.0678	0.0495	-0.819	0.000131	3.11e-05	-1.971	0.000976	0.000135	-2.116	5.54e-05	4.7e-06	-1.341	0.0524	0.0306
cbo0884	mraY1, murX1, cbo0884	0.237	0.0492	0.0258	0.497	0.00258	0.0011	0.684	0.00768	0.00459	-1.54	0.00799	0.0023	0.916	0.0705	0.0525	0.474	0.0969	0.0663
cbo0885	cbo0885	NA	NA		NA	NA		NA	NA		NA	NA		NA	NA		NA	NA
cbo0886	cbo0886	-0.145	0.122	0.076	-0.657	0.000303	7.57e-05	-0.565	0.000956	0.000402	-1.055	0.000908	0.000123	-1.79	6.01e-05	5.36e-06	-1.611	0.00037	1.89e-05
cbo0887	cbo0887	NA	NA		NA	NA		NA	NA		NA	NA		NA	NA		NA	NA
cbo0888	cbo0888	-0.017	0.836	0.818	0.791	0.000115	1.95e-05	1.641	1.15e-05	6.51e-07	1.568	0.000979	0.000136	1.632	5.24e-05	4.34e-06	1.678	0.000475	3.01e-05
cbo0890	cotA, pig, cbo0890	0.091	0.437	0.358	0.22	0.0297	0.019	-0.393	0.0314	0.0229	-2.556	0.000288	2.07e-05	-4.387	1.14e-05	2.97e-07	-5.259	0.000129	1.11e-06
cbo0891	cbo0891	-0.146	0.339	0.263	NA	NA	NA	NA	NA	NA	NA	NA	NA	NA	NA	NA	NA	NA	NA
cbo0892	cbo0892	0.127	0.49	0.412	0.518	0.0374	0.025	0.488	0.0726	0.0586	-1.558	0.000571	6.28e-05	-3.858	0.000355	6.18e-05	-7.839	8.23e-05	4.08e-07
cbo0893	cbo0893	0.205	0.199	0.138	0.188	0.384	0.347	-0.253	0.0305	0.0222	-0.749	0.0398	0.0197	-0.679	0.00185	0.000619	-0.407	0.0713	0.0455
cbo0894	cbo0894	-0.122	0.3	0.226	-0.082	0.378	0.341	-0.181	0.129	0.111	-0.497	0.262	0.21	-0.06	0.523	0.496	0.088	0.771	0.758
cbo0895	cbo0895	0.17	0.307	0.233	-0.646	0.0457	0.0315	1.293	0.0019	0.000905	0.759	0.0468	0.0248	1.156	0.0148	0.00826	0.656	0.187	0.149
cbo0896	cbo0896	0.337	0.181	0.122	NA	NA	NA	1.077	0.0242	0.017	1.227	0.015	0.00541	0.907	0.0718	0.0536	1.736	0.0119	0.00442
cbo0897	cbo0897	0.147	0.245	0.177	0.495	0.0193	0.0117	1	0.00249	0.00124	0.585	0.0272	0.012	0.578	0.0104	0.00541	0.464	0.0506	0.0293
cbo0898	cbo0898	-0.327	0.0146	0.00564	-1.012	6.02e-05	7.08e-06	-1.728	8.05e-05	1.61e-05	-3.209	0.00017	6.96e-06	-4.156	1.62e-05	6.04e-07	-3.822	0.00708	0.00215
cbo0899	cbo0899	0.033	0.707	0.653	0.033	0.784	0.768	-1.431	2.69e-05	3.11e-06	-3.489	0.000195	1.03e-05	-5.649	7.23e-06	4.43e-08	-7.036	0.000129	1.13e-06
cbo0900	cbo0900	0.139	0.546	0.471	-0.251	0.0193	0.0117	0.59	0.0191	0.013	-3.115	0.00037	2.98e-05	-5.104	0.000137	1.67e-05	-6.888	0.000249	8e-06
cbo0901	cbo0901	NA	NA		NA	NA		NA	NA		NA	NA		NA	NA		NA	NA
cbo0902	cbo0902	-0.412	0.00334	0.00083	-0.189	0.257	0.222	-0.217	0.339	0.316	1.349	0.0387	0.019	-0.24	0.198	0.17	-0.376	0.418	0.379
cbo0903	cbo0903	NA	NA		NA	NA		NA	NA		1.014	0.0438		1.513	0.0289		NA	NA
cbo0904	cbo0904	NA	NA		NA	NA		NA	NA		NA	NA		NA	NA		NA	NA
cbo0905	cbo0905	NA	NA		NA	NA		NA	NA		NA	NA		NA	NA		NA	NA
cbo0906	cbo0906	NA	NA		NA	NA		NA	NA		NA	NA		1.635	0.0251		NA	NA
cbo0907	cbo0907	0.538	0.0298	NA	1.931	0.00314	NA	2.689	0.00204	NA	1.34	0.00937	0.0225	0.947	0.0353	0.0184	0.73	0.446	NA
cbo0908	cbo0908	-0.036	0.677	NA	-0.019	0.802	NA	-0.38	0.00542	NA	-1.523	0.00221	NA	-2.556	4.17e-05	0.0156	-1.265	0.222	NA
cbo0909	cbo0909	-0.057	0.572	0.014	0.631	0.000272	0.00138	0.616	0.000831	0.000981	0.288	0.185	0.00284	0.795	0.00396	0.0233	0.691	0.00786	0.408
cbo0910	cbo0910	-0.21	0.0358	0.618	0.274	0.0165	0.788	0.464	0.00133	0.00307	0.244	0.176	0.000406	0.693	0.00199	3.11e-06	0.829	0.00636	0.183
cbo0911	cobU, cbo0911	0.052	0.767	0.5	1.048	0.00184	6.53e-05	1.256	0.00403	0.000339	0.965	0.0616	0.139	0.972	0.0242	0.00164	1.832	0.053	0.00248
cbo0912	cbo0912	NA	NA	0.0175	NA	NA	0.00964	NA	NA	0.000597	NA	NA	0.131	NA	NA	0.000675	NA	NA	0.00183
cbo0913	cbo0913	NA	NA	0.726	NA	NA	0.000719	NA	NA	0.00219	NA	NA	0.035	NA	NA	0.0148	NA	NA	0.031
cbo0914	cobQ, cbiP, cbo0914	-0.91	0.0136	0.00509	NA	NA	NA	1.072	0.0244	0.0172	0.656	0.321	0.266	2.41	0.012	0.0064	2.103	0.00658	0.00193
cbo0915	cbiB, cbo0915	NA	NA	NA	NA	NA	NA	NA	NA	NA	NA	NA	NA	2.354	0.0268	0.0168	3.311	0.0239	0.011
cbo0916	cobD, cbo0916	NA	NA		NA	NA		NA	NA		NA	NA		NA	NA		NA	NA
cbo0917	cbiM, cbo0917	0.836	9.72e-05	5.15e-06	-0.602	0.00142	0.000521	-2.363	0.000504	0.00018	-1.959	0.000969	0.000134	-0.626	0.0181	0.0105	0.131	0.598	0.573
cbo0917A	cbiN, cbo0917A	0.715	0.000568	7.34e-05	-0.543	0.00396	0.00183	-2.503	4.24e-05	6.44e-06	-2.276	0.00056	6.07e-05	-1.025	0.002	0.000682	-0.627	0.077	0.0499
cbo0918	cbiQ, cbo0918	0.11	0.354	0.277	-0.522	0.122	0.0961	0.188	0.38	0.356	0.119	0.743	0.719	0.279	0.481	0.451	0.197	0.373	0.333
cbo0919	cbo0919	0.01	0.926	0.921	-0.575	0.0595	0.0424	0.122	0.578	0.564	0.382	0.33	0.275	1.148	0.0101	0.00522	1.33	0.117	0.0841
cbo0920	hemC, popE, cbo0920	-0.088	0.431	0.352	-0.345	0.204	0.171	-0.369	0.0889	0.0731	0.394	0.281	0.227	0.91	0.000897	0.000231	1.062	0.021	0.00932
cbo0921	hemD, cbo0921	-0.288	0.111	0.0678	0.528	0.0712	0.0524	0.379	0.171	0.151	0.724	0.25	0.198	1	0.0022	0.000772	0.938	0.0129	0.00488
cbo0922	cbo0922	-0.215	0.171	0.114	-0.888	0.0219	0.0134	-0.377	0.0344	0.0254	0.234	0.23	0.18	0.841	0.00187	0.00063	0.781	0.00538	0.00143
cbo0923	hemB, cbo0923	-0.251	0.05	0.0264	-1.012	0.00126	0.000448	-0.637	0.0326	0.0239	-0.151	0.403	0.349	0.633	0.00273	0.00101	0.836	0.0199	0.00875
cbo0924	cobB, cbiA, cbo0924	0.085	0.49	0.412	-0.526	0.0435	0.0297	-0.318	0.161	0.141	0.274	0.523	0.475	0.835	0.00406	0.00169	1.074	0.0211	0.00937
cbo0925	cobH, cbiC, cbo0925	0.133	0.257	0.187	-1.159	0.0115	0.00632	0.234	0.332	0.309	0.338	0.178	0.132	0.778	0.00264	0.000973	1.248	0.045	0.0252
cbo0926	cbo0926	0.033	0.819	0.796	-0.645	0.00552	0.00269	0.675	0.000353	0.000115	0.389	0.0568	0.0317	0.079	0.453	0.422	0.403	0.266	0.226
cbo0927	cbo0927	-0.301	0.222	0.156	NA	NA	NA	0.908	0.0341	0.0252	0.345	0.396	0.342	0.684	0.0741	0.0556	NA	NA	NA
cbo0928	cbo0928	-0.174	0.101	0.0604	-0.972	0.0176	0.0104	0.677	0.00105	0.000449	0.409	0.136	0.096	0.397	0.129	0.105	0.374	0.448	0.411
cbo0929	cbo0929	-0.167	0.317	0.243	0.247	0.276	0.241	0.728	0.0171	0.0115	0.154	0.675	0.643	1.143	0.0477	0.0334	0.324	0.471	0.435
cbo0930	cbo0930	-0.261	0.106	0.0642	0.119	0.431	0.396	0.889	0.00454	0.00252	0.649	0.0929	0.0593	0.741	0.0498	0.0351	1.52	0.0677	0.0427
cbo0931	cbo0931	-0.347	0.0566	0.0307	NA	NA	NA	1.1	0.0231	0.0162	0.248	0.521	0.473	0.742	0.258	0.228	1.622	0.0624	0.0382
cbo0932	cbo0932	-0.236	0.099	0.0592	0.135	0.44	0.405	0.523	0.00959	0.00592	0.44	0.218	0.169	0.352	0.0158	0.00891	0.591	0.2	0.162
cbo0933	cbo0933	-0.272	0.0191	0.00791	0.066	0.503	0.469	0.193	0.0792	0.0645	-0.249	0.52	0.471	0.071	0.487	0.457	0.053	0.813	0.802
cbo0934	cbo0934	-0.437	0.00184	0.000383	-0.132	0.186	0.154	0.109	0.171	0.151	-0.435	0.31	0.255	0.232	0.459	0.429	-0.52	0.265	0.224
cbo0935	cbo0935	-0.42	0.00274	0.000645	-0.297	0.0213	0.013	-0.08	0.344	0.321	-0.125	0.441	0.389	-0.189	0.118	0.0956	-0.176	0.225	0.186
cbo0936	cbiD, cbo0936	-0.044	0.799	0.771	0.072	0.571	0.542	-0.078	0.714	0.706	-0.145	0.569	0.527	0.066	0.759	0.747	0.85	0.0652	0.0405
cbo0937	cbiE, cbo0937	-0.762	0.023	0.00999	NA	NA	NA	NA	NA	NA	-0.197	0.6	0.561	1.855	0.02	0.0118	2.067	0.045	0.0252
cbo0938	cbo0938	NA	NA	NA	NA	NA	NA	NA	NA	NA	NA	NA	NA	NA	NA	NA	0.003	0.993	0.993
cbo0939	cbiT, cbo0939	0.088	0.489	0.411	0.912	0.0206	0.0125	NA	NA	NA	NA	NA	NA	1.215	0.0428	0.0293	NA	NA	NA
cbo0940	cbo0940	0.141	0.219	0.154	-0.141	0.414	0.378	0.575	0.0918	0.0758	0.185	0.537	0.491	0.302	0.368	0.336	0.301	0.214	0.175
cbo0941	cbo0941	NA	NA	NA	NA	NA	NA	NA	NA	NA	NA	NA	NA	NA	NA	NA	-0.265	0.493	0.46
cbo0941A	cbo0941A	NA	NA		NA	NA		NA	NA		NA	NA		NA	NA		NA	NA
cbo0942	cbo0942	NA	NA		NA	NA		NA	NA		NA	NA		NA	NA		NA	NA
cbo0943	cbo0943	NA	NA		NA	NA		NA	NA		NA	NA		NA	NA		NA	NA
cbo0944	cbo0944	0.158	0.335	0.259	NA	NA	NA	0.257	0.297	0.273	0.151	0.68	0.649	1.46	0.0308	0.0198	NA	NA	NA
cbo0945	cbo0945	-0.09	0.582	0.51	-0.367	0.147	0.118	0.304	0.163	0.142	-0.092	0.796	0.779	0.441	0.0872	0.0675	0.619	0.158	0.122
cbo0946	cbiL, cbo0946	0.193	0.124	0.0777	-0.253	0.189	0.157	0.119	0.226	0.204	0.379	0.172	0.127	0.54	0.00822	0.00405	0.645	0.0793	0.0516
cbo0947	cbiF, cbo0947	-0.107	0.264	0.193	-0.423	0.072	0.0532	0.234	0.114	0.0963	0.288	0.237	0.186	0.565	0.00264	0.00097	0.528	0.0388	0.0208
cbo0948	cbiG, cbo0948	0.048	0.667	0.605	NA	NA	NA	0.703	0.0565	0.0444	0.306	0.441	0.389	0.823	0.0308	0.0198	0.843	0.135	0.0998
cbo0949	cbiH, cbo0949	0.046	0.826	0.805	NA	NA	NA	0.714	0.0549	0.043	1.648	0.265	0.213	0.955	0.0264	0.0165	0.353	0.392	0.353
cbo0950	cbiJ, cbo0950	NA	NA	NA	NA	NA	NA	NA	NA	NA	NA	NA	NA	0.873	0.0342	0.0225	0.507	0.272	0.232
cbo0951	cbo0951	NA	NA	NA	NA	NA	NA	NA	NA	NA	1.172	0.0703	0.0413	2.622	0.0106	0.00553	NA	NA	NA
cbo0952	cbiK, cbo0952	-0.144	0.272	0.2	-0.284	0.138	0.111	1.017	0.0272	0.0194	0.225	0.555	0.51	1.273	0.0394	0.0266	0.595	0.0817	0.0537
cbo0953	pduX, cbo0953	NA	NA		NA	NA		NA	NA		NA	NA		NA	NA		NA	NA
cbo0954	cobA, btuR, cbo0954	-0.115	0.443	0.364	NA	NA	NA	NA	NA	NA	-0.247	0.523	0.474	0.224	0.473	0.442	0.997	0.207	0.168
cbo0955	cbo0955	0.133	0.344	0.268	NA	NA	NA	0.84	0.0397	0.03	1.311	0.0575	0.0323	0.327	0.398	0.366	1.082	0.107	0.0751
cbo0956	nirC, cbo0956	NA	NA	NA	NA	NA	NA	NA	NA	NA	NA	NA	NA	NA	NA	NA	3.107	0.0261	0.0124
cbo0957	asrA, cbo0957	NA	NA		NA	NA		NA	NA		NA	NA		NA	NA		NA	NA
cbo0958	asrB, cbo0958	NA	NA		NA	NA		NA	NA		NA	NA		NA	NA		NA	NA
cbo0959	asrC, cbo0959	NA	NA		NA	NA		NA	NA		NA	NA		NA	NA		NA	NA
cbo0960	cbo0960	-0.068	0.523	0.447	-0.072	0.549	0.519	0.062	0.49	0.473	0.052	0.799	0.784	-0.818	0.000857	0.000215	-0.595	0.0398	0.0215
cbo0961	modA, cbo0961	-0.297	0.0323	0.0154	-0.568	0.00449	0.00212	-0.242	0.0299	0.0216	-0.335	0.407	0.353	-1.299	0.000291	4.62e-05	-1.178	0.00485	0.00124
cbo0962	modB, cbo0962	-0.234	0.141	0.0905	-0.53	0.0705	0.0518	-0.02	0.873	0.87	-0.078	0.824	0.812	-0.354	0.116	0.0927	-0.383	0.366	0.324
cbo0963	cbo0963	-0.084	0.582	0.511	-0.285	0.0356	0.0236	0.235	0.0735	0.0594	0.196	0.271	0.218	-0.33	0.0322	0.0209	-0.282	0.332	0.291
cbo0964	cbo0964	-0.06	0.678	0.62	-0.333	0.0156	0.00901	0.069	0.404	0.381	-0.459	0.157	0.114	-0.618	0.00427	0.00179	-0.971	0.0251	0.0118
cbo0965	cbo0965	NA	NA		NA	NA		NA	NA		NA	NA		NA	NA		NA	NA
cbo0966	cbo0966	NA	NA	NA	NA	NA	NA	0.395	0.16	0.14	NA	NA	NA	1.028	0.0575	0.0415	NA	NA	NA
cbo0967	cbo0967	NA	NA		NA	NA		NA	NA		NA	NA		NA	NA		NA	NA
cbo0968	cbo0968	0.202	0.386	0.309	NA	NA	NA	NA	NA	NA	NA	NA	NA	NA	NA	NA	NA	NA	NA
cbo0969	cbo0969	NA	NA		NA	NA		NA	NA		NA	NA		NA	NA		NA	NA
cbo0970	cbo0970	0.462	0.00574	0.00171	1.096	0.000173	3.38e-05	0.99	0.000172	4.48e-05	0.965	0.0421	0.0213	1.102	0.00392	0.00162	1.155	0.00528	0.0014
cbo0971	cbo0971	0.181	0.234	0.167	0.656	0.00126	0.000446	0.915	0.00105	0.00045	0.263	0.156	0.113	0.598	0.00236	0.000842	0.932	0.0173	0.00724
cbo0972	fecE, cbo0972	-0.064	0.68	0.621	-1.897	2.57e-05	1.68e-06	-0.663	0.00327	0.00172	1.617	0.000494	5.1e-05	1.839	3.71e-05	2.59e-06	1.976	0.000241	7.25e-06
cbo0973	cbo0973	0.12	0.601	0.53	-1.738	7.42e-05	1.03e-05	-0.111	0.523	0.508	1.532	0.000267	1.8e-05	2.559	2.4e-05	1.36e-06	2.409	0.000191	3.39e-06
cbo0974	cbo0974	-0.083	0.552	0.478	-1.255	7.66e-05	1.1e-05	-0.107	0.516	0.5	1.402	0.000466	4.48e-05	1.953	5.46e-05	4.59e-06	2.168	0.000268	1.01e-05
cbo0975	dhaK, cbo0975	-0.448	0.0861	0.0501	NA	NA	NA	NA	NA	NA	NA	NA	NA	NA	NA	NA	NA	NA	NA
cbo0976	gldA1, cbo0976	NA	NA		NA	NA		NA	NA		NA	NA		NA	NA		NA	NA
cbo0977	cbo0977	0.345	0.0233	0.0102	0.973	8.5e-05	1.25e-05	1.06	0.000302	9.41e-05	0.191	0.176	0.131	0.365	0.0511	0.0361	0.688	0.0214	0.00954
cbo0979	cbo0979	-0.11	0.582	0.511	-0.328	0.179	0.148	1.595	0.0107	0.00675	0.25	0.519	0.47	0.425	0.257	0.227	1.184	0.0953	0.0648
cbo0980	cbo0980	-0.133	0.18	0.121	0.147	0.221	0.188	0.888	0.000387	0.000129	0.654	0.0213	0.00862	0.305	0.0342	0.0225	0.229	0.356	0.314
cbo0981	cbo0981	-0.184	0.137	0.0873	0.15	0.321	0.286	0.843	0.000564	0.000207	0.797	0.0121	0.00403	0.407	0.00812	0.00399	0.348	0.111	0.0789
cbo0982	cbo0982	-0.169	0.272	0.2	-0.75	0.000106	1.73e-05	0.067	0.411	0.389	0.322	0.0651	0.0375	0.06	0.544	0.517	-0.036	0.759	0.744
cbo0983	cbo0983	-0.103	0.363	0.286	-0.954	5.95e-05	6.97e-06	-0.062	0.435	0.415	0.42	0.055	0.0305	0.069	0.484	0.454	-0.049	0.705	0.686
cbo0984	dkgA, cbo0984	0.159	0.193	0.132	-0.957	6.82e-05	9.05e-06	-0.028	0.705	0.696	0.279	0.0697	0.0408	-0.016	0.865	0.86	-0.147	0.23	0.191
cbo0985	cbo0985	0.346	0.0186	0.00766	-0.931	5.18e-05	5.51e-06	0.05	0.471	0.452	0.312	0.0989	0.0643	0.055	0.554	0.527	-0.302	0.248	0.207
cbo0986	cbo0986	0.419	0.00447	0.00123	-0.916	0.000134	2.44e-05	-0.053	0.458	0.439	0.502	0.0468	0.0247	-0.048	0.635	0.61	-0.103	0.529	0.499
cbo0987	cbo0987	NA	NA	NA	NA	NA	NA	2.489	0.000623	0.000234	NA	NA	NA	NA	NA	NA	NA	NA	NA
cbo0988	cbo0988	0.174	0.454	0.374	NA	NA	NA	2.087	0.000323	0.000103	NA	NA	NA	NA	NA	NA	NA	NA	NA
cbo0989	cbo0989	0.101	0.487	0.408	0.044	0.834	0.825	1.803	0.000684	0.000266	1.195	0.0835	0.052	0.475	0.202	0.174	0.311	0.271	0.23
cbo0990	cbo0990	NA	NA		NA	NA		NA	NA		NA	NA		NA	NA		NA	NA
cbo0991	add, cbo0991	0.531	0.0101	0.00349	1.188	9.9e-05	1.56e-05	-0.087	0.299	0.275	-0.392	0.06	0.034	-0.18	0.185	0.158	-0.194	0.165	0.128
cbo0992	cbo0992	-0.322	0.00725	0.00229	-0.365	0.0155	0.00897	0.27	0.014	0.00914	0.684	0.0187	0.00716	0.689	0.00215	0.00075	0.64	0.00955	0.00323
cbo0993	cbo0993	0.494	0.00794	0.00258	-0.487	0.00164	0.000622	0.416	0.0038	0.00206	0.463	0.0401	0.0199	0.489	0.0104	0.00536	0.509	0.0368	0.0194
cbo0993A	cbo0993A	-0.037	0.789	0.757	0.124	0.547	0.517	0.73	0.0526	0.0409	-0.206	0.585	0.543	NA	NA	NA	0.283	0.471	0.435
cbo0994	cbo0994	0.077	0.73	0.684	NA	NA	NA	NA	NA	NA	0.999	0.0913	0.0581	0.016	0.953	0.953	0.374	0.373	0.332
cbo0995	recQ, cbo0995	0.061	0.519	0.443	-0.208	0.0627	0.0452	0.091	0.383	0.36	-0.068	0.685	0.655	-0.214	0.062	0.0452	0.14	0.343	0.301
cbo0996	cbo0996	-0.045	0.668	0.607	-0.435	0.00106	0.000362	-1.389	3.47e-05	4.75e-06	-2.182	0.000394	3.41e-05	-2.445	2.85e-05	1.79e-06	-2.12	0.00332	0.000693
cbo0997	cbo0997	-0.058	0.633	0.567	0.133	0.319	0.284	0.368	0.0444	0.0339	0.332	0.193	0.146	1.16	0.000517	0.000106	1.181	0.00554	0.00149
cbo0998	cbo0998	-0.216	0.274	0.203	-0.132	0.117	0.0919	-0.738	0.00892	0.00543	-0.567	0.18	0.134	0.09	0.536	0.508	0.146	0.295	0.254
cbo0999	cbo0999	-0.221	0.0373	0.0184	-0.836	0.000107	1.76e-05	-1.399	1.7e-05	1.47e-06	-3.212	0.000318	2.38e-05	-3.96	1.19e-05	3.15e-07	-4.135	0.000191	4.25e-06
cbo1000	cbo1000	0.057	0.718	0.668	-0.522	0.0467	0.0323	-0.702	0.0566	0.0445	0.738	0.0283	0.0127	0.819	0.00509	0.00222	1.216	0.018	0.00767
cbo1001	cbo1001	-0.357	0.161	0.106	-0.654	0.0042	0.00196	-1.391	0.0585	0.0461	0.696	0.0142	0.00501	0.847	0.00672	0.00316	0.761	0.0151	0.00606
cbo1002	nrdG, cbo1002	NA	NA	NA	NA	NA	NA	NA	NA	NA	1.744	0.0354	0.0169	1.53	0.0284	0.018	2.273	0.0767	0.0496
cbo1003	cbo1003	NA	NA	NA	NA	NA	NA	NA	NA	NA	0.574	0.216	0.167	1.345	0.0358	0.0237	1.02	0.116	0.0827
cbo1004	cbo1004	NA	NA	NA	NA	NA	NA	NA	NA	NA	2.403	0.0202	0.00802	1.893	0.0193	0.0113	1.671	0.0394	0.0211
cbo1005	glcA, cbo1005	NA	NA		NA	NA		NA	NA		NA	NA		NA	NA		NA	NA
cbo1006	cbo1006	NA	NA		NA	NA		NA	NA		NA	NA		NA	NA		NA	NA
cbo1007	etfB, cbo1007	NA	NA		NA	NA		NA	NA		NA	NA		NA	NA		NA	NA
cbo1008	etfB, cbo1008	NA	NA		NA	NA		NA	NA		NA	NA		NA	NA		NA	NA
cbo1009	glcD, gox, cbo1009	0.105	0.382	0.304	-0.024	0.901	0.896	0.155	0.49	0.473	NA	NA	NA	NA	NA	NA	NA	NA	NA
cbo1010	cbo1010	NA	NA	NA	NA	NA	NA	2.582	7.6e-05	1.49e-05	NA	NA	NA	NA	NA	NA	1.198	0.0938	0.0636
cbo1011	cbo1011	-0.151	0.329	0.253	-0.473	0.0087	0.00452	1.714	0.000202	5.55e-05	-1.13	0.019	0.00736	-0.43	0.232	0.203	-0.817	0.0872	0.0583
cbo1012	cbo1012	0.58	0.00336	0.000843	2.485	6.34e-06	7.13e-08	3.483	7.91e-06	6.35e-08	1.058	0.00408	0.000948	0.215	0.256	0.226	0.35	0.042	0.0231
cbo1013	cbo1013	-0.024	0.805	0.778	1.903	6.34e-06	7.83e-08	3.089	7.91e-06	3.64e-08	1.382	0.000686	8.31e-05	0.638	0.00171	0.000556	0.822	0.00515	0.00135
cbo1014	cbo1014	-0.515	0.00411	0.00109	-0.489	0.00334	0.00149	-1.906	5.17e-05	8.76e-06	-0.225	0.222	0.173	1.55	0.000701	0.000168	1.244	0.00222	0.000399
cbo1015	cbo1015	NA	NA		NA	NA		NA	NA		NA	NA		NA	NA		NA	NA
cbo1016	cbo1016	0.028	0.893	0.882	0.362	0.15	0.122	0.887	0.0357	0.0265	NA	NA	NA	1.521	0.0287	0.0182	NA	NA	NA
cbo1017	cbo1017	NA	NA	NA	NA	NA	NA	NA	NA	NA	NA	NA	NA	0.048	0.865	0.859	2.974	0.0276	0.0133
cbo1018	cbo1018	0.344	0.00477	0.00133	0.34	0.0141	0.008	0.975	9.03e-05	1.86e-05	0.774	0.0136	0.00472	1.074	0.000284	4.47e-05	1.39	0.00206	0.000347
cbo1019	aspS, cbo1019	-0.238	0.0449	0.0231	-0.874	0.0227	0.014	-0.724	0.0636	0.0507	-0.808	0.128	0.0893	-0.499	0.0683	0.0506	0.59	0.0829	0.0548
cbo1020	cbo1020	1.099	3.61e-05	6.97e-07	1.901	3.52e-05	2.66e-06	2.02	1.16e-05	6.89e-07	0.612	0.0241	0.0102	0.953	0.000385	6.86e-05	1.107	0.00404	0.000928
cbo1021	cbo1021	1.298	2.34e-05	3.51e-07	1.9	3.19e-05	2.31e-06	2.007	8.15e-06	2.17e-07	0.576	0.0326	0.0152	0.815	0.0008	0.000199	0.952	0.00172	0.000267
cbo1022	cbo1022	1.215	2.86e-05	4.74e-07	2.026	2.57e-05	1.67e-06	1.915	8.56e-06	2.92e-07	0.411	0.07	0.0411	0.662	0.00124	0.000359	0.823	0.00226	0.000409
cbo1023	cbo1023	0.703	0.0289	0.0134	1.152	0.00132	0.000482	1.718	0.00196	0.000937	-0.241	0.531	0.484	1.027	0.0805	0.0613	1.138	0.133	0.0986
cbo1024	cbo1024	0.723	0.0063	0.00194	1.179	0.00385	0.00177	1.118	0.0101	0.00628	1.666	0.0422	0.0214	2.516	0.00967	0.00491	1.866	0.023	0.0105
cbo1025	cbo1025	-0.388	0.0401	0.02	-0.649	0.0453	0.0311	0.857	0.0382	0.0287	0.533	0.218	0.169	1.066	0.00428	0.0018	0.861	0.0898	0.0604
cbo1026	cbo1026	NA	NA	NA	NA	NA	NA	NA	NA	NA	0.711	0.157	0.114	2.632	0.00376	0.00154	2.287	0.028	0.0136
cbo1027	cbo1027	NA	NA		NA	NA		NA	NA		NA	NA		NA	NA		NA	NA
cbo1028	cbo1028	1.208	0.000971	0.000154	1.194	0.014	0.00793	1.116	0.0225	0.0157	0.539	0.0889	0.0562	1.198	0.00599	0.00274	1.067	0.111	0.0784
cbo1029	feoA, cbo1029	1.412	0.00129	0.000233	0.248	0.329	0.294	1.078	0.00346	0.00184	0.287	0.468	0.418	1.148	0.0191	0.0112	1.995	0.0302	0.015
cbo1030	feoB, cbo1030	1.484	0.000127	8.67e-06	0.051	0.796	0.782	0.45	0.129	0.111	NA	NA	NA	1.83	0.0369	0.0245	0.741	0.173	0.136
cbo1031	cbo1031	1.207	0.00557	0.00165	NA	NA	NA	NA	NA	NA	NA	NA	NA	NA	NA	NA	NA	NA	NA
cbo1032	cbo1032	-0.684	0.000982	0.000159	-0.265	0.249	0.215	0.719	0.0012	0.000527	0.558	0.0976	0.0633	0.472	0.0936	0.0734	0.59	0.0796	0.0518
cbo1033	cbo1033	0.319	0.0155	0.00613	0.754	0.000588	0.000178	0.805	0.000303	9.46e-05	-1.506	0.0455	0.0237	0.837	0.0821	0.0628	NA	NA	NA
cbo1034	tlp, tlpA, cbo1034	-0.056	0.565	0.492	-0.248	0.0133	0.00748	-1.194	7.19e-05	1.37e-05	-3.198	0.000349	2.74e-05	-3.842	1.81e-05	7.35e-07	-3.047	0.00602	0.00169
cbo1035	cbo1035	NA	NA		NA	NA		NA	NA		NA	NA		NA	NA		NA	NA
cbo1036	cbo1036	NA	NA		NA	NA		NA	NA		NA	NA		NA	NA		NA	NA
cbo1037	cbo1037	NA	NA		NA	NA		NA	NA		NA	NA		NA	NA		NA	NA
cbo1038	cypC, cbo1038	-0.62	0.0185	0.0076	-0.602	0.00545	0.00265	-1.024	0.0053	0.003	-1.265	0.0401	0.0199	-1.443	0.015	0.00837	0.474	0.519	0.489
cbo1039	cbo1039	0.271	0.188	0.128	-0.364	0.149	0.12	0.07	0.74	0.734	-0.359	0.381	0.326	1.286	0.0387	0.026	NA	NA	NA
cbo1040	cbo1040	NA	NA		NA	NA		NA	NA		NA	NA		NA	NA		NA	NA
cbo1041	cbo1041	0.729	0.00392	0.00103	0.873	0.0228	0.0141	1.496	0.00406	0.00222	1.01	0.0477	0.0255	1.053	0.0683	0.0506	1.997	0.0382	0.0204
cbo1042	cbo1042	0.423	0.111	0.0683	0.653	0.0446	0.0306	0.455	0.0196	0.0134	0.505	0.257	0.205	0.679	0.117	0.0938	1.209	0.0667	0.0418
cbo1043	cbo1043	0.371	0.0117	0.00422	0.965	0.000124	2.17e-05	0.843	0.000236	6.84e-05	0.193	0.26	0.207	0.39	0.00931	0.00469	0.526	0.0164	0.00674
cbo1044	cbo1044	NA	NA		NA	NA		NA	NA		NA	NA		NA	NA		NA	NA
cbo1045	cbo1045	NA	NA		NA	NA		NA	NA		NA	NA		NA	NA		NA	NA
cbo1045A	cbo1045A	NA	NA		NA	NA		NA	NA		NA	NA		NA	NA		NA	NA
cbo1046	cbo1046	NA	NA		NA	NA		NA	NA		NA	NA		NA	NA		NA	NA
cbo1047	cbo1047	0.347	0.17	0.113	NA	NA	NA	NA	NA	NA	NA	NA	NA	0.751	0.098	0.0775	0.942	0.128	0.094
cbo1048	cbo1048	NA	NA		NA	NA		NA	NA		NA	NA		NA	NA		NA	NA
cbo1049	cbo1049	0.196	0.078	0.0444	-0.008	0.92	0.917	-0.49	0.0108	0.00682	-0.906	0.03	0.0137	-0.969	0.00596	0.00271	-0.878	0.0381	0.0203
cbo1050	cbo1050	NA	NA		NA	NA		NA	NA		NA	NA		NA	NA		NA	NA
cbo1051	cbo1051	NA	NA		NA	NA		NA	NA		NA	NA		NA	NA		NA	NA
cbo1052	cbo1052	NA	NA	NA	NA	NA	NA	NA	NA	NA	NA	NA	NA	NA	NA	NA	2.28	0.0395	0.0212
cbo1053	cbo1053	NA	NA		NA	NA		NA	NA		NA	NA		NA	NA		NA	NA
cbo1054	cbo1054	-0.022	0.806	0.78	-0.277	0.015	0.00859	-0.428	0.0183	0.0124	-0.801	0.0213	0.00863	-1.462	0.00164	0.000528	-1.741	0.014	0.00547
cbo1055	cbo1055	0.404	0.0115	0.00412	0.578	0.0588	0.0419	0.361	0.184	0.163	0.029	0.932	0.928	NA	NA	NA	NA	NA	NA
cbo1056	cbo1056	0.182	0.151	0.0981	0.142	0.129	0.102	-0.994	0.000463	0.000163	-3.348	0.000285	1.98e-05	-3.973	2.07e-05	1.05e-06	-4.014	0.000191	3.93e-06
cbo1057	chiD, cbo1057	-0.573	0.000575	7.54e-05	-0.616	0.000575	0.000172	-1.779	0.000613	0.00023	-2.517	0.0276	0.0123	-2.179	0.00663	0.0031	-0.935	0.392	0.353
cbo1058	cbo1058	-0.229	0.232	0.165	NA	NA	NA	NA	NA	NA	NA	NA	NA	NA	NA	NA	NA	NA	NA
cbo1059	cbo1059	NA	NA		NA	NA		NA	NA		NA	NA		NA	NA		NA	NA
cbo1060	cbo1060	-0.131	0.16	0.105	-0.485	0.000782	0.00025	-2.001	1.41e-05	1.04e-06	-4.163	0.000136	3.56e-06	-4.568	2.07e-05	1.03e-06	-4.271	0.0066	0.00194
cbo1061	cbo1061	-0.152	0.152	0.0995	-0.515	0.0184	0.0109	-0.108	0.491	0.474	0.608	0.0693	0.0405	0.22	0.0972	0.0767	0.196	0.419	0.38
cbo1062	cbo1062	-0.044	0.714	0.663	0.451	0.151	0.122	0.677	0.0112	0.00706	1.351	0.0166	0.00614	0.595	0.0145	0.00806	0.693	0.129	0.0946
cbo1063	cbo1063	-0.507	0.00703	0.00219	0.313	0.0864	0.0652	0.823	0.0192	0.0131	0.939	0.00629	0.00168	1.197	0.000212	3.05e-05	1.346	0.00187	0.000299
cbo1064	cbo1064	0.218	0.0452	0.0233	0.072	0.487	0.453	-0.231	0.031	0.0226	1.015	0.00115	0.000166	0.716	0.00145	0.000448	-0.024	0.892	0.885
cbo1065	cbo1065	0.762	0.000903	0.000141	1.099	0.00297	0.00129	0.994	0.0113	0.00716	0.169	0.648	0.614	1.173	0.0455	0.0316	0.906	0.135	0.1
cbo1066	cbo1066	0.609	0.00186	0.000392	1.141	0.00142	0.000522	1.091	0.0034	0.0018	0.537	0.185	0.139	1.201	0.012	0.00638	1.229	0.0176	0.00742
cbo1067	cbo1067	0.512	0.000905	0.000142	0.734	0.0108	0.00587	0.75	0.0025	0.00125	0.14	0.664	0.631	0.636	0.0833	0.0639	0.567	0.069	0.0438
cbo1068	glpA, cbo1068	2.607	6.53e-06	1.87e-08	3.052	7.85e-06	2.04e-07	0.634	0.000679	0.000263	-0.468	0.0759	0.0458	0.663	0.0771	0.0582	1.301	0.00639	0.00184
cbo1069	cbo1069	2.392	2.24e-05	3.27e-07	3.071	4.77e-06	2.46e-08	0.549	0.000844	0.000345	-0.273	0.1	0.0655	0.665	0.0603	0.0438	1.544	0.008	0.00253
cbo1070	cbo1070	1.947	0.000184	1.52e-05	2.95	6.34e-06	9.28e-08	0.587	0.00528	0.00298	-0.252	0.123	0.0848	0.57	0.217	0.189	1.255	0.0256	0.0121
cbo1071	glpT, cbo1071	1.448	0.00185	0.000386	4.032	2.3e-05	1.4e-06	0.686	0.00571	0.00326	1.352	0.0276	0.0122	2.217	0.00017	2.23e-05	2.823	0.000295	1.21e-05
cbo1072	argS, cbo1072	-0.822	0.000636	8.66e-05	-0.726	0.0019	0.000753	-0.486	0.0067	0.00391	-0.822	0.00387	0.000868	0.62	0.00391	0.00162	0.982	0.00812	0.0026
cbo1073	arcT, cbo1073	-0.453	0.0277	0.0127	NA	NA	NA	0.723	0.0537	0.0418	-0.956	0.0982	0.0637	0.744	0.0242	0.0148	0.928	0.037	0.0196
cbo1074	cbo1074	-0.197	0.115	0.0707	0.05	0.711	0.691	0.427	0.0123	0.00791	-0.304	0.121	0.0829	0.024	0.818	0.808	0.168	0.359	0.318
cbo1075	cbo1075	NA	NA		NA	NA		NA	NA		NA	NA		NA	NA		NA	NA
cbo1076	feoB, cbo1076	1.62	1.41e-05	5.98e-08	1.144	0.00018	3.56e-05	-0.307	0.129	0.11	-0.765	0.0228	0.00941	-0.164	0.274	0.244	-0.105	0.476	0.441
cbo1077	feoA, cbo1077	1.651	1.5e-05	1.01e-07	1.075	0.000196	4e-05	-0.163	0.381	0.358	-0.851	0.00971	0.00299	-0.199	0.152	0.127	0.185	0.557	0.529
cbo1078	cbo1078	0.376	0.0087	0.00289	0.4	0.00184	0.000724	0.538	0.000633	0.00024	-1.23	0.00347	0.00074	-1.404	0.000201	2.82e-05	-1.03	0.0015	0.00021
cbo1079	cbo1079	0.136	0.202	0.14	0.201	0.0661	0.0479	0.096	0.334	0.311	-1.127	0.00322	0.00067	-1.254	0.000344	5.87e-05	-0.864	0.0607	0.0369
cbo1080	cbo1080	NA	NA	NA	NA	NA	NA	2.059	0.00635	0.00367	2.186	0.0238	0.01	1.022	0.0581	0.0421	1.171	0.0967	0.066
cbo1081	cbo1081	-0.216	0.0346	0.0168	-1.21	3.57e-05	2.74e-06	0.459	0.0208	0.0144	0.55	0.0097	0.00298	0.512	0.00439	0.00187	-0.048	0.691	0.67
cbo1082	cbo1082	0.196	0.0537	0.0288	0.485	0.00193	0.000768	1.33	2.69e-05	3.12e-06	1.326	0.00173	0.000291	1.152	0.000563	0.000122	1.88	0.000684	5.99e-05
cbo1084	metN1, cbo1084	NA	NA		NA	NA		NA	NA		NA	NA		NA	NA		NA	NA
cbo1085	metI1, cbo1085	0.48	0.0118	0.00429	0.536	0.0171	0.0101	0.856	0.00675	0.00395	0.344	0.411	0.357	0.447	0.245	0.215	1.18	0.21	0.172
cbo1086	metQ1, cbo1086	0.566	0.0105	0.0037	0.419	0.115	0.0895	0.422	0.144	0.124	0.201	0.595	0.554	0.45	0.218	0.19	0.755	0.169	0.132
cbo1087	metQ2, cbo1087	0.733	0.000172	1.39e-05	0.548	0.00926	0.00488	0.447	0.0629	0.0501	0.331	0.339	0.283	0.589	0.0343	0.0226	0.561	0.26	0.219
cbo1088	cbo1088	0.722	0.000436	5.04e-05	0.463	0.0939	0.0716	-0.305	0.103	0.0857	-0.243	0.53	0.482	0.483	0.205	0.177	0.612	0.15	0.114
cbo1089	cbo1089	NA	NA		NA	NA		NA	NA		NA	NA		NA	NA		NA	NA
cbo1090	cbo1090	0.324	0.0589	0.0322	0.724	0.0179	0.0107	0.607	0.00768	0.00458	-0.052	0.754	0.731	0.137	0.375	0.343	0.244	0.521	0.491
cbo1091	cbo1091	0.224	0.228	0.162	0.393	0.0273	0.0173	0.623	0.0152	0.01	0.42	0.323	0.268	0.887	0.00274	0.00102	0.906	0.015	0.00599
cbo1092	cbo1092	-0.022	0.826	0.805	0.57	0.00513	0.00245	1.086	0.000713	0.000281	1.056	0.0159	0.00578	0.979	0.0014	0.000424	1.538	0.00594	0.00166
cbo1093	cbo1093	0.337	0.12	0.0746	-0.005	0.98	0.98	0.734	0.00942	0.00581	0.439	0.306	0.252	0.761	0.0959	0.0755	NA	NA	NA
cbo1094	gltX, cbo1094	-0.194	0.0832	0.048	0.381	0.0166	0.00973	0.218	0.0908	0.0748	0.251	0.213	0.165	0.473	0.0249	0.0154	0.475	0.0232	0.0106
cbo1095	gapA2, gap2, cbo1095	0.484	0.00164	0.000331	0.769	0.000224	4.93e-05	-0.068	0.562	0.547	-1.311	0.0643	0.0369	-1.117	0.0259	0.0161	-0.647	0.145	0.109
cbo1096	cbo1096	1.137	9.7e-05	5.01e-06	1.667	4.75e-05	4.66e-06	1.818	0.000157	3.94e-05	0.324	0.419	0.366	1.153	0.00213	0.000735	1.479	0.0106	0.0037
cbo1097	cbo1097	-0.22	0.0647	0.0358	-0.408	0.0942	0.0719	-0.513	0.041	0.031	NA	NA	NA	-1.414	0.0919	0.0719	-0.171	0.638	0.615
cbo1098	cbo1098	-0.128	0.23	0.163	-0.275	0.138	0.111	-1.053	5.36e-05	9.22e-06	-1.611	0.00428	0.001	-1.783	0.00212	0.000731	-1.299	0.195	0.157
cbo1099	aldH, cbo1099	-0.103	0.272	0.2	-0.099	0.234	0.201	0.296	0.0273	0.0195	-0.356	0.167	0.123	-0.125	0.204	0.175	0.096	0.572	0.545
cbo1100	cbo1100	-0.241	0.0798	0.0456	0.261	0.0996	0.0767	-1.538	4.08e-05	6.1e-06	-0.703	0.0198	0.00779	-0.271	0.0804	0.0612	-0.538	0.167	0.13
cbo1101	cbo1101	1.019	4.13e-05	1.03e-06	1.579	3.6e-05	2.87e-06	0.133	0.426	0.404	-0.673	0.04	0.0198	-0.042	0.85	0.844	0.816	0.00843	0.00272
cbo1102	cbo1102	NA	NA	NA	NA	NA	NA	0.925	0.0293	0.0211	3.099	0.029	0.0131	2.748	0.00976	0.00499	2.219	0.0817	0.0537
cbo1103	cbo1103	-0.523	0.0027	0.000634	-0.682	0.0356	0.0237	-0.25	0.397	0.374	0.868	0.03	0.0137	0.437	0.0265	0.0166	0.461	0.303	0.261
cbo1104	cbo1104	-0.201	0.106	0.064	-0.313	0.193	0.161	1.341	0.00178	0.000837	1.176	0.0852	0.0535	0.728	0.0401	0.0271	0.891	0.0113	0.00405
cbo1105	cbo1105	-0.394	0.13	0.0824	NA	NA	NA	0.827	0.041	0.0311	NA	NA	NA	NA	NA	NA	NA	NA	NA
cbo1106	cbo1106	0.998	0.000632	8.5e-05	1.036	0.0012	0.000419	0.999	0.000935	0.000391	0.112	0.757	0.734	2.25	9.98e-05	1.1e-05	2.222	0.0047	0.00117
cbo1107	cbo1107	NA	NA	NA	NA	NA	NA	NA	NA	NA	-0.025	0.942	0.939	0.187	0.539	0.511	NA	NA	NA
cbo1108	potB, cbo1108	0.5	0.0161	0.00644	NA	NA	NA	NA	NA	NA	0.252	0.515	0.466	0.485	0.114	0.0908	2.157	0.0423	0.0234
cbo1109	cbo1109	0.061	0.69	0.634	NA	NA	NA	0.019	0.952	0.952	0.543	0.175	0.13	0.694	0.0564	0.0406	0.711	0.118	0.0848
cbo1110	potA, cbo1110	NA	NA		NA	NA		NA	NA		NA	NA		NA	NA		NA	NA
cbo1111	cbo1111	0.407	0.00717	0.00225	0.773	0.000257	6.03e-05	1.055	0.000225	6.45e-05	0.432	0.0231	0.00959	0.313	0.0311	0.02	-0.063	0.589	0.562
cbo1112	cbo1112	0.402	0.00311	0.000762	0.689	0.000187	3.73e-05	1.053	6.83e-05	1.28e-05	0.304	0.0468	0.0247	0.079	0.453	0.422	-0.142	0.223	0.184
cbo1113	cbo1113	0.357	0.00837	0.00276	0.401	0.00254	0.00108	0.891	0.000224	6.4e-05	0.33	0.201	0.153	-0.152	0.284	0.254	0.928	0.0551	0.0326
cbo1114	cbo1114	0.06	0.619	0.55	0.549	0.0123	0.00682	1.638	0.000189	5.11e-05	1.358	0.00932	0.00282	0.764	0.00843	0.00417	0.689	0.0526	0.0308
cbo1115	cbo1115	0.226	0.339	0.262	0.335	0.173	0.142	1.19	0.000603	0.000225	1.118	0.0275	0.0122	0.713	0.0505	0.0357	0.875	0.0249	0.0116
cbo1116	maa, cbo1116	-0.086	0.41	0.332	-0.212	0.137	0.11	0.811	0.000335	0.000108	0.529	0.0398	0.0197	0.45	0.00537	0.00238	0.334	0.175	0.138
cbo1117	birA, cbo1117	0.233	0.082	0.0472	0.715	0.000782	0.000251	0.684	0.00149	0.000678	-0.24	0.0938	0.0601	0.089	0.345	0.313	0.149	0.355	0.314
cbo1118	cbo1118	0.09	0.356	0.279	-0.141	0.19	0.158	-1.351	0.00423	0.00231	-1.625	0.0401	0.0199	-0.823	0.0173	0.00995	-0.625	0.213	0.175
cbo1119	cbo1119	-0.341	0.00898	0.00302	-0.159	0.0994	0.0764	-0.597	0.00277	0.00142	-0.135	0.355	0.299	0.293	0.0402	0.0273	0.475	0.0267	0.0128
cbo1120	cbo1120	0.252	0.101	0.0608	0.237	0.11	0.0859	-0.789	0.0188	0.0127	-1.611	0.0261	0.0113	-0.453	0.473	0.442	0.022	0.964	0.962
cbo1121	cbo1121	0.417	0.0108	0.00379	0.471	0.00278	0.0012	-0.494	0.00291	0.0015	-2.119	0.0692	0.0404	-2.557	0.0134	0.00733	-2.289	0.141	0.106
cbo1122	cbo1122	1.224	0.000128	8.89e-06	1.381	0.000691	0.000215	0.716	0.00627	0.00361	0.155	0.783	0.764	1.576	0.000407	7.56e-05	1.723	0.000636	5.15e-05
cbo1123	cbo1123	-0.064	0.529	0.454	-0.519	0.0031	0.00136	-0.667	0.00251	0.00126	-0.963	0.0211	0.0085	-1.126	0.000431	8.25e-05	-0.543	0.0534	0.0313
cbo1124	cbo1124	0.109	0.493	0.416	-0.776	0.00143	0.000527	-1.303	0.000118	2.71e-05	-1.462	0.0026	0.000503	-1.907	0.000138	1.69e-05	-1.306	0.0266	0.0127
cbo1126	cbo1126	0.254	0.29	0.217	NA	NA	NA	NA	NA	NA	NA	NA	NA	3.188	0.0109	0.00568	3.347	0.00741	0.0023
cbo1127	serA, cbo1127	NA	NA	NA	NA	NA	NA	NA	NA	NA	NA	NA	NA	4.524	0.00396	0.00164	3.883	0.00643	0.00187
cbo1128	cbo1128	-0.06	0.636	0.572	-0.076	0.772	0.756	0.899	0.0348	0.0257	0.392	0.17	0.125	1.116	0.00248	0.000897	2.015	0.00141	0.00019
cbo1129	norV, flrD, cbo1129	0.234	0.324	0.248	0.431	0.108	0.084	-0.448	0.191	0.17	-0.702	0.303	0.249	-0.583	0.373	0.341	-0.946	0.127	0.0933
cbo1130	cbo1130	0.03	0.794	0.765	0.974	0.0175	0.0104	-0.224	0.349	0.326	-1.351	0.0545	0.0302	-0.82	0.131	0.107	-0.525	0.262	0.222
cbo1131	opuD, cbo1131	-0.422	0.0129	0.00477	0.183	0.0994	0.0764	0.909	0.000256	7.58e-05	0.565	0.0415	0.0209	0.359	0.0409	0.0279	0.329	0.14	0.105
cbo1132	busR, cbo1132	NA	NA	NA	-0.124	0.547	0.517	0.158	0.482	0.464	0.359	0.381	0.326	0.707	0.109	0.0871	0.795	0.159	0.123
cbo1133	cbo1133	-0.896	6.35e-05	2.46e-06	-0.602	0.000257	6.03e-05	-0.19	0.0535	0.0417	0.053	0.664	0.631	0.54	0.00505	0.0022	0.734	0.00348	0.000729
cbo1134	pncA, nam, cbo1134	1.126	0.000159	1.23e-05	2.23	1.51e-05	7.38e-07	1.548	2.72e-05	3.19e-06	0.742	0.0126	0.00426	0.998	0.00137	0.000412	1.208	0.000822	8.34e-05
cbo1135	pspE, cbo1135	0.4	0.00342	0.000864	1.262	0.000105	1.71e-05	0.664	0.000412	0.00014	-0.248	0.129	0.0899	0.049	0.652	0.628	0.389	0.0322	0.0163
cbo1136	cbo1136	0.278	0.0122	0.00444	1.265	6.32e-05	7.99e-06	0.63	0.000297	9.2e-05	-0.058	0.676	0.644	0.126	0.23	0.201	0.417	0.0292	0.0143
cbo1137	cbo1137	-0.073	0.741	0.696	1.213	0.0103	0.00555	0.91	0.034	0.025	NA	NA	NA	0.533	0.127	0.103	0.315	0.434	0.395
cbo1138	cbo1138	0.062	0.73	0.684	1.42	0.000304	7.67e-05	0.378	0.0164	0.0109	-0.353	0.107	0.0717	0.506	0.0125	0.00669	0.301	0.15	0.113
cbo1139	xpt, cbo1139	-0.391	0.014	0.00531	0.996	0.000945	0.000314	1.112	0.0226	0.0158	1.539	0.0166	0.00614	1.351	0.000897	0.000232	1.975	0.0159	0.00652
cbo1140	cbo1140	0.526	0.00805	0.00263	1.011	3.57e-05	2.82e-06	0.795	0.000297	9.2e-05	0.099	0.55	0.505	0.452	0.0432	0.0297	0.77	0.00421	0.000988
cbo1141	cbo1141	-0.023	0.796	0.766	-0.151	0.17	0.14	-1.161	6.83e-05	1.28e-05	0.083	0.678	0.647	1.206	0.00133	0.000396	1.326	0.00115	0.000135
cbo1142	cbo1142	NA	NA		NA	NA		NA	NA		NA	NA		NA	NA		NA	NA
cbo1143	cbo1143	-0.062	0.619	0.55	0.773	0.000205	4.33e-05	0.641	0.0104	0.00653	0.713	0.0203	0.00808	0.698	0.0158	0.00892	0.814	0.00404	0.000928
cbo1144	cbo1144	NA	NA	NA	NA	NA	NA	NA	NA	NA	NA	NA	NA	NA	NA	NA	NA	NA	NA
cbo1145	cbo1145	-0.263	0.0342	0.0165	0.393	0.0714	0.0526	0.145	0.215	0.193	0.574	0.0321	0.015	0.639	0.00231	0.000819	1.607	0.00293	0.000591
cbo1146	cbo1146	0.283	0.0431	0.0219	0.339	0.133	0.106	-0.986	0.00242	0.0012	-2.699	0.122	0.0839	-1.877	0.126	0.102	0.363	0.435	0.396
cbo1147	cbo1147	0.65	0.000596	7.91e-05	1.761	8.39e-06	2.38e-07	1.217	6.47e-05	1.19e-05	0.609	0.0889	0.0562	0.858	0.00169	0.000547	1.324	0.000798	7.81e-05
cbo1148	cbo1148	0.227	0.295	0.222	0.941	0.000768	0.000245	0.76	0.0121	0.00775	0.395	0.346	0.29	0.695	0.0537	0.0383	0.466	0.135	0.101
cbo1149	cbo1149	-0.107	0.39	0.313	-1.205	0.00433	0.00204	-0.356	0.188	0.167	0.051	0.882	0.875	3.962	0.000189	2.61e-05	4.317	0.000271	1.03e-05
cbo1150	cbo1150	-0.086	0.703	0.647	NA	NA	NA	NA	NA	NA	NA	NA	NA	4.084	0.000117	1.35e-05	4.436	0.000344	1.66e-05
cbo1151	cbo1151	-0.197	0.198	0.136	-1.544	0.00871	0.00454	-1.327	0.0277	0.0198	-0.2	0.752	0.729	3.901	0.00011	1.25e-05	4.193	0.000295	1.22e-05
cbo1152	cbo1152	-0.195	0.402	0.324	-1.924	0.00327	0.00145	-1.876	0.00251	0.00126	-0.14	0.797	0.781	3.983	0.000122	1.44e-05	4.33	0.000316	1.42e-05
cbo1153	cbo1153	-0.133	0.363	0.286	-1.376	0.00753	0.00386	-0.015	0.944	0.943	-1.181	0.0695	0.0407	4.114	0.000105	1.17e-05	4.252	0.00039	2.22e-05
cbo1154	cbo1154	-0.46	0.0453	0.0233	NA	NA	NA	NA	NA	NA	NA	NA	NA	2.716	3.07e-05	2.04e-06	3.121	0.00039	2.19e-05
cbo1155	cbo1155	NA	NA	NA	NA	NA	NA	0.801	0.0437	0.0334	NA	NA	NA	2.128	8.76e-05	9e-06	2.894	0.0035	0.000737
cbo1156	cbo1156	-0.228	0.335	0.259	NA	NA	NA	1.422	0.00199	0.000952	NA	NA	NA	NA	NA	NA	0.341	0.239	0.199
cbo1157	cbo1157	-0.151	0.283	0.211	0.307	0.17	0.14	0.66	0.00545	0.0031	0.652	0.0526	0.0288	0.51	0.0236	0.0143	0.415	0.0475	0.0271
cbo1159	rpsA, cbo1159	-0.672	0.000209	1.79e-05	-0.384	0.00521	0.00251	-0.699	0.000759	0.000304	-0.892	0.00151	0.000238	-0.633	0.00812	0.00398	-0.406	0.0248	0.0116
cbo1160	cbo1160	-0.744	0.000313	3.14e-05	0.133	0.197	0.165	-0.208	0.0249	0.0176	0.124	0.549	0.504	0.274	0.0381	0.0255	0.354	0.0392	0.021
cbo1161	cbo1161	0.259	0.0853	0.0494	0.082	0.341	0.306	-0.647	0.00719	0.00423	0.37	0.0533	0.0294	0.27	0.0497	0.0349	0.131	0.386	0.346
cbo1162	cbo1162	NA	NA	NA	NA	NA	NA	NA	NA	NA	NA	NA	NA	NA	NA	NA	2.91	0.0125	0.00468
cbo1163	cbo1163	0.411	0.119	0.0739	-0.378	0.139	0.111	NA	NA	NA	NA	NA	NA	1.579	0.0268	0.0168	2.653	0.0322	0.0163
cbo1164	cbo1164	0.647	0.00142	0.00027	NA	NA	NA	NA	NA	NA	NA	NA	NA	1.395	0.0181	0.0105	3.146	0.00438	0.00106
cbo1165	cbo1165	0.382	0.0151	0.00594	0.566	0.0614	0.044	1.12	0.00495	0.00277	0.259	0.299	0.245	0.317	0.217	0.189	0.771	0.0413	0.0225
cbo1166	asdA, aspD, cbo1166	-1.174	4.8e-05	1.48e-06	-0.868	0.0131	0.00732	0.505	0.00244	0.00121	0.308	0.207	0.159	0.453	0.0112	0.00591	-0.424	0.15	0.114
cbo1167	cbo1167	NA	NA		NA	NA		NA	NA		NA	NA		NA	NA		NA	NA
cbo1168	cbo1168	0.22	0.0756	0.0429	1.054	0.000415	0.000114	1.395	4.32e-05	6.64e-06	1.051	0.00845	0.00246	0.597	0.00445	0.0019	0.681	0.0639	0.0393
cbo1169	cbo1169	0.072	0.41	0.332	0.662	0.00102	0.000344	0.862	8.94e-05	1.83e-05	0.407	0.0348	0.0165	0.231	0.0718	0.0536	0.196	0.207	0.169
cbo1170	panE, cbo1170	-0.188	0.222	0.156	0.538	0.0097	0.00516	-0.524	0.089	0.0731	0.299	0.472	0.422	0.493	0.0856	0.066	0.432	0.0932	0.063
cbo1171	fchA, cbo1171	0.397	0.0028	0.000667	0.597	0.000444	0.000125	0.207	0.0454	0.0348	-0.459	0.0173	0.00646	-0.513	0.00489	0.00212	-0.233	0.0995	0.0687
cbo1172	cbo1172	0.352	0.00504	0.00143	0.598	0.000456	0.000129	0.14	0.14	0.121	-0.638	0.00722	0.00203	-0.711	0.00251	0.000916	-0.524	0.0118	0.00435
cbo1173	cbo1173	NA	NA	NA	NA	NA	NA	NA	NA	NA	2.308	0.117	0.0801	NA	NA	NA	2.422	0.0458	0.0259
cbo1174	cbo1174	-0.133	0.34	0.264	0.752	0.0103	0.00553	-0.096	0.657	0.645	-0.393	0.187	0.141	0.159	0.347	0.315	-0.092	0.659	0.636
cbo1176	cbo1176	NA	NA		NA	NA		NA	NA		NA	NA		NA	NA		NA	NA
cbo1177	cbo1177	0.574	0.000619	8.28e-05	0.842	9.34e-05	1.43e-05	0.892	0.000223	6.32e-05	-0.603	0.0121	0.00403	-0.882	0.00192	0.000647	-1.143	0.00463	0.00115
cbo1178	cbo1178	1.041	0.0014	0.000263	1.709	7.42e-05	1.03e-05	1.251	0.0013	0.00058	0.518	0.0939	0.0602	0.227	0.296	0.266	-0.149	0.517	0.487
cbo1179	cysK2, cbo1179	1.343	0.000118	7.35e-06	2.055	6.34e-06	1.17e-07	1.347	0.000136	3.29e-05	0.355	0.0438	0.0226	-0.75	0.00126	0.00037	-1.688	0.000593	4.43e-05
cbo1180	cbo1180	1.207	6.51e-05	2.63e-06	2.063	1.07e-05	3.66e-07	1.302	9.31e-05	1.94e-05	0.176	0.29	0.237	-0.76	0.00163	0.000523	-1.43	0.00223	0.000404
cbo1181	fliY, cbo1181	1	0.000288	2.84e-05	1.597	4.3e-05	3.79e-06	1.323	6.83e-05	1.28e-05	0.73	0.014	0.00492	-0.158	0.222	0.193	-0.329	0.369	0.327
cbo1182	iscS, cbo1182	0.523	0.00277	0.000655	1.137	7.05e-05	9.42e-06	0.752	0.000626	0.000236	-0.273	0.15	0.108	-1.142	0.000289	4.57e-05	-1.521	0.00211	0.000362
cbo1183	cbo1183	0.78	0.000145	1.08e-05	1.397	1.24e-05	5.12e-07	0.949	0.000315	9.91e-05	-0.316	0.102	0.067	-0.649	0.0016	0.000508	-0.943	0.0648	0.0401
cbo1185	trmU1, asuE1, mnmA1, cbo1185	0.724	0.000658	9.07e-05	1.525	1.98e-05	1.13e-06	1.219	0.000466	0.000164	-0.835	0.00598	0.00158	-1.51	0.000117	1.36e-05	-1.773	0.0003	1.3e-05
cbo1186	cbo1186	0.753	0.000537	6.78e-05	1.287	0.000129	2.29e-05	1.247	0.00019	5.14e-05	0.319	0.096	0.0619	0.408	0.0528	0.0376	0.347	0.136	0.101
cbo1187	cbo1187	0.396	0.0134	0.00501	0.846	0.015	0.00862	1.43	0.00189	0.000897	1.013	0.0293	0.0133	0.931	0.0168	0.00961	1.227	0.0506	0.0293
cbo1188	cbo1188	NA	NA		NA	NA		NA	NA		NA	NA		NA	NA		NA	NA
cbo1189	cbo1189	NA	NA		NA	NA		NA	NA		NA	NA		NA	NA		NA	NA
cbo1190	cbo1190	0.135	0.556	0.483	1.212	0.0103	0.00557	1.112	0.0226	0.0158	1.41	0.0506	0.0275	1.65	0.0247	0.0152	0.721	0.179	0.142
cbo1191	cbo1191	0.396	0.0112	0.00397	0.619	0.00102	0.000343	-0.33	0.144	0.125	-0.677	0.0097	0.00298	-0.498	0.0828	0.0634	-0.617	0.173	0.136
cbo1192	nifJ1, cbo1192	-0.444	0.0108	0.00381	-1.66	0.000126	2.21e-05	-1.888	0.001	0.000425	-2.109	0.0602	0.0341	-2.473	0.000715	0.000172	-1.437	0.126	0.0921
cbo1193	cbo1193	0.572	0.00968	0.00333	1.019	0.000314	7.94e-05	1.877	0.000575	0.000212	2.197	0.00181	0.000308	1.075	0.00937	0.00474	0.918	0.0268	0.0129
cbo1194	cbo1194	1.05	9.37e-05	4.61e-06	1.334	7.09e-05	9.55e-06	2.34	1.63e-05	1.34e-06	1.807	0.000658	7.81e-05	1.335	0.00113	0.000317	1.008	0.0139	0.00539
cbo1195	cbo1195	0.43	0.00417	0.00112	0.854	0.000381	0.000102	1.433	2.32e-05	2.41e-06	1.498	0.000419	3.71e-05	0.739	0.0035	0.00141	0.585	0.00808	0.00258
cbo1197	cbo1197	-0.17	0.106	0.0639	0.19	0.0418	0.0283	-1.786	1.38e-05	9.92e-07	-2.697	0.000265	1.73e-05	-3.046	4.08e-05	2.99e-06	-2.073	0.0294	0.0144
cbo1198	cbo1198	NA	NA		NA	NA		NA	NA		NA	NA		NA	NA		NA	NA
cbo1199	cbo1199	-0.269	0.0973	0.0581	0.391	0.0397	0.0268	1.211	0.0191	0.013	0.364	0.25	0.198	0.738	0.0446	0.0308	0.469	0.137	0.102
cbo1200	cbo1200	-0.072	0.62	0.551	0.108	0.431	0.396	0.809	0.0428	0.0327	0.133	0.716	0.688	0.349	0.0313	0.0202	0.429	0.176	0.139
cbo1201	cbo1201	-0.369	0.15	0.0977	0.034	0.78	0.764	NA	NA	NA	-0.291	0.46	0.409	0.409	0.344	0.312	1.025	0.0659	0.041
cbo1202	cbo1202	0.107	0.369	0.292	0.121	0.25	0.215	-0.372	0.0565	0.0444	-2.13	0.0249	0.0107	-0.636	0.0058	0.00262	1.378	0.0775	0.0503
cbo1203	cbo1203	0.658	0.0127	0.00467	2.121	4.87e-05	4.93e-06	1.177	0.0044	0.00242	-0.012	0.971	0.971	1.057	0.0549	0.0392	2.158	0.00643	0.00187
cbo1204	tyrZ, tyrR, tyrS1, tyrT, cbo1204	0.273	0.0526	0.0281	0.067	0.524	0.492	0.196	0.427	0.406	-1.412	0.0506	0.0274	-0.348	0.115	0.0927	-0.088	0.653	0.63
cbo1205	cbo1205	NA	NA		NA	NA		NA	NA		NA	NA		NA	NA		NA	NA
cbo1206	cbo1206	NA	NA	NA	1.279	0.00908	0.00477	1.058	0.0251	0.0177	NA	NA	NA	NA	NA	NA	NA	NA	NA
cbo1207	cbo1207	0.746	0.0244	0.0108	1.163	0.0114	0.00627	0.849	0.0389	0.0293	NA	NA	NA	NA	NA	NA	NA	NA	NA
cbo1208	cbo1208	0.016	0.887	0.876	-0.36	0.0294	0.0188	-1.725	1.9e-05	1.83e-06	-2.96	0.000267	1.8e-05	-3.461	2.05e-05	9.17e-07	-3.088	0.00805	0.00256
cbo1210	cbo1210	-0.045	0.767	0.727	0.108	0.409	0.374	0.068	0.713	0.706	-3.821	0.000118	1.46e-06	-5.511	0.000174	2.31e-05	-7.353	8.23e-05	8.93e-08
cbo1211	cbo1211	-0.948	0.000326	3.38e-05	-2.421	9.86e-05	1.55e-05	-2.939	1.61e-05	1.31e-06	-3.495	0.000764	9.69e-05	-3.74	1.51e-05	5.27e-07	-2.526	0.0148	0.00594
cbo1212	cbo1212	-0.183	0.0864	0.0503	-0.764	0.000125	2.2e-05	-1.526	1.54e-05	1.19e-06	-2.994	0.000285	1.99e-05	-3.269	1.54e-05	5.53e-07	-3.332	0.000265	9.73e-06
cbo1213	cbo1213	-0.48	0.0014	0.000262	-0.61	0.000487	0.00014	-0.889	0.000502	0.00018	-1.309	0.00575	0.0015	-1.785	0.000174	2.3e-05	-1.037	0.106	0.0742
cbo1214	sdhB, cbo1214	-0.455	0.0258	0.0116	0.393	0.0116	0.00636	2.206	4.99e-05	8.27e-06	1.165	0.00266	0.000521	1.026	0.00547	0.00244	3.294	0.000571	4.21e-05
cbo1215	sdhA, cbo1215	-0.551	0.00333	0.000824	0.196	0.0516	0.0362	1.517	0.000295	9.11e-05	0.99	0.00576	0.00151	0.718	0.00378	0.00155	2.548	0.00068	5.91e-05
cbo1215A	cbo1215A	NA	NA		NA	NA		NA	NA		NA	NA		NA	NA		NA	NA
cbo1216	cbo1216	0.446	0.00587	0.00176	0.519	0.000705	0.000222	-0.739	0.00028	8.47e-05	-4.48	0.000863	0.000115	-3.93	2.06e-05	9.44e-07	-3.313	0.00152	0.000215
cbo1217	cbo1217	0.344	0.0389	0.0193	0.276	0.119	0.0934	-0.322	0.414	0.393	1.039	0.0852	0.0534	0.829	0.0833	0.064	1.18	0.0957	0.0652
cbo1219	cbo1219	-0.272	0.261	0.19	0.258	0.103	0.0794	0.716	0.000474	0.000168	0.404	0.0712	0.0424	0.121	0.446	0.415	1.112	0.0298	0.0147
cbo1220	cbo1220	-0.104	0.318	0.244	-0.716	0.00119	0.000416	-0.96	0.000999	0.000423	-1.294	0.0685	0.0399	-1.477	0.00631	0.00292	-1.5	0.0244	0.0113
cbo1221	cbo1221	0.367	0.00443	0.00121	-0.106	0.367	0.33	1.419	2.35e-05	2.48e-06	0.12	0.518	0.469	-0.045	0.714	0.695	-0.043	0.828	0.818
cbo1221A	cbo1221A	0.511	0.0035	0.000887	NA	NA	NA	1.676	0.000159	4.01e-05	0.022	0.948	0.946	1.258	0.0402	0.0273	NA	NA	NA
cbo1222	cbo1222	0.572	0.00224	0.000501	-0.378	0.139	0.111	2.135	1.77e-05	1.59e-06	1.193	0.0632	0.0362	0.594	0.0271	0.017	0.345	0.179	0.142
cbo1223	cbo1223	0.71	0.000282	2.76e-05	NA	NA	NA	2.456	0.000581	0.000215	1.341	0.012	0.004	0.894	0.118	0.0956	0.263	0.496	0.463
cbo1224	cbo1224	0.2	0.0628	0.0346	0.126	0.542	0.51	2.156	2.19e-05	2.22e-06	0.744	0.0372	0.0181	1.105	0.0131	0.00718	0.496	0.279	0.238
cbo1225	appC, cbo1225	-0.775	0.00408	0.00108	0.701	0.038	0.0255	-0.752	0.0495	0.0384	NA	NA	NA	-0.131	0.758	0.745	0.229	0.543	0.514
cbo1226	appB, cbo1226	-1.641	0.000272	2.61e-05	NA	NA	NA	-0.405	0.154	0.134	NA	NA	NA	-0.417	0.0755	0.0569	0.277	0.477	0.443
cbo1227	appA, cbo1227	-0.872	0.000107	6.05e-06	-3.273	4.57e-06	4.66e-09	-3.095	7.91e-06	6.39e-08	-3.589	0.000112	7.59e-07	-0.794	0.00329	0.0013	-0.427	0.024	0.0111
cbo1228	cbo1228	-0.123	0.195	0.133	-0.65	0.000383	0.000103	-2.328	9.28e-06	3.48e-07	-4.847	0.000115	1.16e-06	-6.585	7.23e-06	5.82e-08	-7.417	0.000103	6.14e-07
cbo1229	cotJB, cbo1229	-0.111	0.253	0.184	-0.628	0.000272	6.51e-05	-2.361	1.3e-05	8.85e-07	-4.996	0.000111	4.09e-07	-6.753	7.5e-06	8.27e-08	-7.344	0.000129	1.19e-06
cbo1230	cotJC, cbo1230	-0.098	0.295	0.221	-0.64	0.00021	4.51e-05	-2.107	1.7e-05	1.47e-06	-4.541	9.44e-05	1.72e-07	-6.127	7.23e-06	1.21e-08	-7.325	0.000169	1.9e-06
cbo1231	cbo1231	0.466	0.0117	0.00422	1.066	0.000221	4.81e-05	0.469	0.00209	0.00101	0.121	0.377	0.322	-0.07	0.718	0.698	0.471	0.0221	0.01
cbo1232	cbo1232	0.293	0.0274	0.0125	0.702	0.000413	0.000114	0.069	0.415	0.394	-0.217	0.12	0.0823	-0.446	0.00728	0.00349	-0.289	0.235	0.195
cbo1233	cbo1233	-0.074	0.548	0.474	0.503	0.00344	0.00154	0.731	0.00344	0.00182	0.252	0.312	0.258	0.014	0.942	0.941	0.176	0.236	0.197
cbo1234	cbo1234	0.659	0.000407	4.62e-05	1.1	0.000303	7.57e-05	0.979	0.00347	0.00185	1.288	0.00534	0.00135	1.514	0.000848	0.000213	1.869	0.00159	0.000233
cbo1235	cbo1235	-0.485	0.00124	0.000217	-0.219	0.232	0.198	0.574	0.00917	0.00562	0.713	0.0268	0.0117	1.111	0.00129	0.000381	1.19	0.013	0.00493
cbo1236	cbo1236	0.207	0.113	0.0697	-0.306	0.0169	0.00994	-1.324	9.13e-05	1.89e-05	-3.573	0.000686	8.34e-05	-2.97	0.00263	0.000964	-1.991	0.0801	0.0523
cbo1237	cbo1237	0.096	0.298	0.225	0.07	0.506	0.473	-1.225	0.000216	6.11e-05	-2.372	0.0999	0.0652	-2.105	0.0312	0.0201	-1.712	0.208	0.17
cbo1238	cbo1238	-0.133	0.256	0.186	0.198	0.191	0.159	0.808	0.000895	0.000371	0.849	0.0642	0.0368	0.528	0.117	0.0939	1.095	0.00253	0.000473
cbo1239	cbo1239	-0.681	0.0138	0.00518	-0.459	0.0192	0.0115	0.718	0.0358	0.0267	2.112	0.0299	0.0136	-0.491	0.0571	0.0412	0.943	0.0518	0.0301
cbo1240	cbo1240	0.728	0.00433	0.00117	1.001	0.000162	3.12e-05	1.001	0.00105	0.000449	0.314	0.119	0.0817	0.559	0.0351	0.0231	0.709	0.0039	0.00087
cbo1241	cbo1241	-0.346	0.171	0.114	NA	NA	NA	0.861	0.0172	0.0115	0.679	0.0455	0.0237	3.894	0.0115	0.00607	5.659	0.000877	9.21e-05
cbo1242	cbo1242	1.07	0.000985	0.00016	1.654	0.00086	0.000281	2.304	0.00498	0.0028	1.667	0.0066	0.00181	1.465	0.0199	0.0118	3.226	0.00856	0.00278
cbo1243	cbo1243	0.927	0.00163	0.000328	1.89	0.00216	0.00088	2.29	0.000216	6.08e-05	1.2	0.0236	0.0099	0.697	0.0492	0.0345	0.941	0.128	0.0941
cbo1243A	cbo1243A	0.917	0.000316	3.21e-05	1.599	5.52e-05	6.21e-06	2.171	4.99e-05	8.29e-06	1.394	0.00855	0.0025	0.886	0.0747	0.0561	-2.246	0.0401	0.0218
cbo1244	cbo1244	0.788	0.000402	4.5e-05	1.452	0.000539	0.000158	2.228	6.98e-05	1.32e-05	0.978	0.0214	0.00869	0.796	0.0194	0.0114	1.153	0.0614	0.0374
cbo1245	cbo1245	0.641	0.000667	9.26e-05	0.851	0.00163	0.000618	0.603	0.00688	0.00404	0.596	0.204	0.156	0.821	0.0231	0.014	2.104	0.0211	0.00941
cbo1246	cbo1246	NA	NA		NA	NA		NA	NA		NA	NA		NA	NA		NA	NA
cbo1247	cbo1247	0.268	0.155	0.101	1.255	0.000253	5.82e-05	1.204	0.00075	0.000298	1.225	0.00431	0.00102	1.514	0.000976	0.000261	1.971	0.000446	2.68e-05
cbo1248	cbo1248	NA	NA		NA	NA		NA	NA		NA	NA		NA	NA		NA	NA
cbo1248A	cbo1248A	-0.185	0.102	0.0615	-0.198	0.312	0.276	-1.321	6.02e-05	1.09e-05	-3.395	0.00017	7.42e-06	-3.567	2.09e-05	1.08e-06	-2.276	0.0678	0.0428
cbo1249	cbo1249	-0.028	0.77	0.73	-0.233	0.0248	0.0155	-1.144	9.85e-05	2.09e-05	-3.43	0.00018	8.28e-06	-2.432	0.000752	0.000184	-1.99	0.0567	0.0339
cbo1250	cbo1250	0.026	0.793	0.763	-0.163	0.149	0.121	-1.343	8.97e-05	1.84e-05	-2.905	0.000239	1.49e-05	-3.541	1.29e-05	3.83e-07	-3.56	0.00037	1.87e-05
cbo1251	cbo1251	0.592	0.000975	0.000156	0.784	0.000148	2.75e-05	0.683	0.000247	7.25e-05	0.54	0.0326	0.0153	0.512	0.00841	0.00416	0.598	0.00759	0.00237
cbo1252	grxC, cbo1252	0.545	0.0298	0.014	0.904	0.00167	0.000642	1.05	0.00764	0.00455	-0.431	0.0234	0.00975	-0.11	0.729	0.712	-0.226	0.15	0.114
cbo1253	gapN, cbo1253	0.163	0.254	0.184	0.317	0.0528	0.0371	0.398	0.0216	0.015	-0.135	0.357	0.302	0.357	0.0157	0.00884	0.28	0.0589	0.0355
cbo1254	trxB1, cbo1254	0.357	0.0801	0.0459	0.732	0.00413	0.00192	0.847	0.00322	0.00169	-0.116	0.391	0.337	0.499	0.00667	0.00313	0.202	0.222	0.183
cbo1255	grdX, cbo1255	-0.344	0.0371	0.0183	0.91	0.000199	4.09e-05	2.554	9.28e-06	3.72e-07	1.942	0.000149	5.48e-06	2.211	0.000177	2.38e-05	1.926	0.000759	7.1e-05
cbo1256	grdE, cbo1256	-1.027	5.32e-05	1.93e-06	-1.242	0.000152	2.83e-05	-0.622	0.000855	0.000351	0.947	0.0056	0.00145	1.248	0.00109	0.000301	0.677	0.00373	0.000811
cbo1257	grdB, cbo1257	-0.939	6.51e-05	2.6e-06	-1.761	1.29e-05	5.64e-07	-2.092	1.29e-05	8.57e-07	0.545	0.0243	0.0103	0.756	0.00548	0.00244	0.376	0.0193	0.00837
cbo1259	trxB2, cbo1259	-0.85	0.000113	6.57e-06	-1.867	6.34e-06	1.07e-07	-2.418	7.97e-06	7.45e-08	0.289	0.0938	0.0601	0.531	0.00311	0.00121	0.46	0.0292	0.0143
cbo1260	trxA, cbo1260	-0.859	0.000119	7.44e-06	-1.777	7.22e-06	1.63e-07	-2.702	8.15e-06	2.04e-07	0.093	0.467	0.417	0.474	0.00795	0.00388	0.312	0.0488	0.028
cbo1261	grdA, cbo1261	-0.856	0.000118	7.36e-06	-1.687	6.77e-06	1.31e-07	-2.477	8.56e-06	2.75e-07	0.331	0.081	0.0499	0.417	0.00853	0.00424	0.322	0.0567	0.0338
cbo1263	grdC, cbo1263	-0.547	0.00142	0.00027	-1.687	1.22e-05	4.74e-07	-2.602	1.54e-05	1.19e-06	0.4	0.0225	0.00926	0.381	0.0165	0.00937	0.391	0.0251	0.0118
cbo1264	grdD, cbo1264	-0.446	0.00475	0.00132	-1.642	1.29e-05	5.67e-07	-2.828	1.92e-05	1.87e-06	0.262	0.0782	0.0477	0.434	0.015	0.00838	0.39	0.0228	0.0104
cbo1265	cbo1265	0.411	0.0124	0.00454	0.865	0.000683	0.000212	0.797	0.00117	0.000511	0.134	0.628	0.592	0.696	0.00873	0.00435	0.806	0.0448	0.025
cbo1266	cbo1266	NA	NA		NA	NA		NA	NA		NA	NA		NA	NA		NA	NA
cbo1267	mtnK, cbo1267	1.857	1.5e-05	1.52e-07	2.358	0.000786	0.000253	0.962	0.00801	0.00481	1.22	0.0734	0.044	3.052	5.2e-05	4.24e-06	2.689	0.001	0.000109
cbo1268	mtnA, cbo1268	1.502	1.88e-05	2.3e-07	2.345	0.000157	2.95e-05	-0.657	0.0123	0.0079	0.258	0.556	0.512	2.582	2.05e-05	9.07e-07	2.025	0.00203	0.000341
cbo1269	cbo1269	1.326	0.000547	7.03e-05	2.5	0.00172	0.000665	NA	NA	NA	NA	NA	NA	2.749	0.000754	0.000185	1.001	0.119	0.0852
cbo1270	cbo1270	1.098	0.000113	6.61e-06	1.798	9.22e-05	1.39e-05	-0.831	0.0517	0.0402	1.098	0.112	0.076	1.944	2.96e-05	1.89e-06	1.49	0.00723	0.00221
cbo1271	cbo1271	0.588	0.00138	0.000258	1.472	6.09e-05	7.31e-06	-0.586	0.0141	0.00925	0.191	0.432	0.38	1.254	0.000267	4.11e-05	0.908	0.00355	0.000757
cbo1273	cbo1273	0.357	0.0462	0.0239	0.976	0.0042	0.00196	0.214	0.184	0.163	0.115	0.618	0.58	1.284	0.00225	0.000794	1.541	0.0444	0.0247
cbo1274	cbo1274	0.153	0.551	0.477	0.725	0.0124	0.0069	2.519	1.03e-05	4.73e-07	1.216	0.00942	0.00287	0.719	0.0295	0.0188	-0.375	0.209	0.17
cbo1275	cbo1275	-0.077	0.418	0.34	-0.165	0.153	0.124	-1.298	0.136	0.116	-0.289	0.462	0.412	0.375	0.0974	0.0769	1.072	0.109	0.0763
cbo1276	cbo1276	-0.132	0.206	0.143	-0.121	0.346	0.311	-0.4	0.157	0.137	-1.666	0.0384	0.0188	-0.426	0.536	0.508	-1.165	0.0972	0.0665
cbo1277	cbo1277	-0.023	0.818	0.794	-0.049	0.547	0.516	-1.273	3.25e-05	4.34e-06	-2.578	0.00134	0.000204	-2.78	0.000108	1.21e-05	-2.517	0.0667	0.0416
cbo1278	cbo1278	0.139	0.19	0.13	0.135	0.23	0.195	-1.187	0.00054	0.000197	-2.272	0.013	0.00445	-1.097	0.0234	0.0142	-1.784	0.0671	0.0422
cbo1279	cbo1279	-0.134	0.2	0.138	-1.656	0.000251	5.78e-05	-2.902	1.09e-05	5.57e-07	-3.409	0.0011	0.000158	0.633	0.0841	0.0646	1.255	0.00518	0.00136
cbo1280	cbo1280	-0.153	0.258	0.188	-1.378	0.000387	0.000105	-1.616	0.0309	0.0224	-4.041	0.00806	0.00233	0.27	0.353	0.321	1.163	0.00587	0.00161
cbo1281	cbo1281	0.151	0.274	0.203	0.559	0.0121	0.00669	0.647	0.00379	0.00205	-0.521	0.0421	0.0213	-0.205	0.0959	0.0755	0.201	0.253	0.212
cbo1281A	cbo1281A	0.27	0.0666	0.037	0.324	0.0422	0.0287	-0.226	0.0993	0.0826	-2.979	0.000406	3.54e-05	-3.525	1.34e-05	4.09e-07	-3.368	0.00567	0.00154
cbo1283	cbo1283	-0.102	0.266	0.195	0.508	0.0204	0.0123	0.234	0.112	0.0945	1.121	0.00273	0.000539	0.914	0.00154	0.000488	0.253	0.373	0.332
cbo1284	cbo1284	-0.019	0.826	0.805	0.406	0.0247	0.0154	0.368	0.0191	0.0129	1.247	0.00209	0.000378	0.979	0.000634	0.000145	0.54	0.0727	0.0465
cbo1285	xdhA2, cbo1285	-0.219	0.031	0.0147	0.117	0.235	0.201	-0.078	0.527	0.512	1.141	0.000622	7.05e-05	0.978	0.000609	0.000136	0.241	0.315	0.273
cbo1286	xdhB2, cbo1286	-0.227	0.0298	0.014	-0.093	0.311	0.275	-0.163	0.121	0.103	1.151	0.000823	0.000107	0.874	0.00102	0.000275	0.153	0.591	0.564
cbo1287	xdhC2, cbo1287	-0.205	0.0714	0.0402	-0.195	0.0975	0.0748	-0.226	0.117	0.0993	0.893	0.00265	0.000516	0.818	0.00117	0.000331	0.075	0.708	0.69
cbo1288	guaD, cbo1288	0.07	0.458	0.378	0.51	0.00219	0.000898	0.732	0.000755	0.000301	0.851	0.00224	0.000414	0.589	0.00263	0.000967	0.1	0.448	0.411
cbo1289	cbo1289	-0.399	0.0139	0.00524	-0.582	0.0227	0.014	-0.308	0.136	0.117	0.634	0.0364	0.0176	0.61	0.00262	0.00096	0.867	0.018	0.00768
cbo1290	cbo1290	NA	NA		NA	NA		NA	NA		NA	NA		NA	NA		NA	NA
cbo1291	cbo1291	NA	NA		NA	NA		NA	NA		NA	NA		NA	NA		NA	NA
cbo1292	tal, cbo1292	0.082	0.501	0.423	0.666	0.000576	0.000173	0.714	0.000249	7.34e-05	0.378	0.0944	0.0607	-0.34	0.0421	0.0288	-0.948	0.00406	0.000935
cbo1293	cbo1293	0.132	0.185	0.125	1.2	4.3e-05	3.85e-06	0.724	0.000221	6.27e-05	0.617	0.0116	0.00377	0.23	0.0686	0.0509	0.035	0.791	0.778
cbo1294	cbo1294	-0.036	0.721	0.671	-0.151	0.13	0.103	-0.864	0.000157	3.93e-05	-2.655	0.000143	4.67e-06	-2.908	1.74e-05	6.95e-07	-3.114	0.00105	0.00012
cbo1295	cbo1295	0.129	0.48	0.401	0.946	0.00562	0.00275	0.737	0.0208	0.0144	NA	NA	NA	1.211	0.0431	0.0295	NA	NA	NA
cbo1296	cbo1296	-0.354	0.00801	0.00261	0.41	0.0019	0.000749	0.101	0.356	0.333	-1.02	0.00635	0.00171	-1.344	0.00127	0.000375	-1.265	0.0129	0.00486
cbo1297	cbo1297	-0.356	0.00805	0.00263	0.312	0.0212	0.0129	0.339	0.104	0.0868	-1.08	0.0802	0.0493	-0.613	0.0327	0.0212	-0.829	0.151	0.115
cbo1298	cbo1298	-0.011	0.906	0.898	-0.361	0.0191	0.0115	-0.384	0.00748	0.00442	-1.095	0.0151	0.00546	-1.275	0.00641	0.00297	-0.554	0.357	0.316
cbo1300	cbo1300	0.141	0.218	0.152	-0.344	0.0134	0.00751	-0.216	0.0566	0.0445	-0.734	0.071	0.0421	-0.729	0.00803	0.00392	-0.656	0.105	0.0737
cbo1301	cbo1301	-0.642	0.0045	0.00124	-0.57	0.0028	0.00121	0.429	0.0282	0.0203	-0.943	0.00989	0.0031	-1.516	0.000678	0.000159	-1.673	0.000792	7.64e-05
cbo1302	cbo1302	0.207	0.187	0.127	1.046	0.000331	8.59e-05	1.062	0.0035	0.00187	0.842	0.00762	0.00217	1.312	0.00463	0.00199	1.663	0.00658	0.00193
cbo1303	cbo1303	0.462	0.00301	0.000728	1.168	0.000967	0.000324	1.44	2.86e-05	3.49e-06	-0.226	0.196	0.149	0.208	0.161	0.135	0.126	0.384	0.344
cbo1304	cbo1304	0.529	0.0007	0.0001	0.82	0.00124	0.00044	0.684	0.000553	0.000202	-0.271	0.202	0.154	-0.085	0.487	0.457	-0.1	0.52	0.49
cbo1305	cbo1305	0.433	0.00432	0.00117	0.714	0.0002	4.17e-05	0.849	0.000286	8.69e-05	-0.421	0.0999	0.0652	0.368	0.0199	0.0117	0.192	0.181	0.144
cbo1306	cbo1306	0.048	0.582	0.51	-0.114	0.333	0.298	0.886	0.00202	0.000969	0.222	0.488	0.438	0.426	0.0447	0.0309	1.256	0.0105	0.00368
cbo1308	cbo1308	-0.686	0.000273	2.64e-05	-1.105	0.00267	0.00114	-0.986	0.000147	3.65e-05	-0.345	0.184	0.138	-0.167	0.194	0.166	0.08	0.472	0.437
cbo1309	cbo1309	0.586	0.00709	0.00222	1.103	5.08e-05	5.36e-06	0.598	0.00111	0.00048	-0.876	0.0106	0.00336	-1.313	0.000279	4.36e-05	-0.912	0.00587	0.00162
cbo1310	cbo1310	0.23	0.0933	0.0552	0.825	0.000179	3.53e-05	0.68	0.000445	0.000155	0.162	0.254	0.202	0.035	0.735	0.719	-0.05	0.635	0.612
cbo1311	cbo1311	0.43	0.00287	0.000687	0.546	0.00327	0.00144	0.308	0.149	0.13	0.333	0.296	0.242	1.979	0.000218	3.16e-05	2.499	0.00194	0.000318
cbo1312	cbo1312	-0.109	0.292	0.218	0.032	0.718	0.698	-0.94	0.000196	5.36e-05	-0.67	0.0146	0.00519	-0.482	0.0178	0.0103	-0.373	0.131	0.0966
cbo1313	cbo1313	-0.287	0.141	0.0906	0.505	0.0277	0.0176	0.636	0.0448	0.0343	0.117	0.747	0.722	0.885	0.0749	0.0563	0.383	0.318	0.277
cbo1314	cbo1314	-0.196	0.0913	0.0539	0.434	0.024	0.0149	0.459	0.00914	0.00559	0.847	0.0234	0.00977	0.401	0.0302	0.0193	0.417	0.0641	0.0394
cbo1315	cbo1315	0.08	0.614	0.545	0.075	0.44	0.405	-1.545	3.37e-05	4.54e-06	-5.213	0.000149	5.52e-06	-5.684	7.5e-06	8.59e-08	-6.536	0.00052	3.59e-05
cbo1316	cbo1316	NA	NA		NA	NA		NA	NA		NA	NA		NA	NA		NA	NA
cbo1317	cbo1317	0.043	0.663	0.601	0.535	0.0038	0.00174	0.518	0.00775	0.00464	0.618	0.103	0.0682	0.406	0.0372	0.0247	0.461	0.0807	0.0528
cbo1318	cbo1318	NA	NA	NA	0.15	0.475	0.441	NA	NA	NA	1.883	0.00717	0.00201	3.117	0.00561	0.00252	2.535	0.0109	0.00386
cbo1319	cbo1319	-0.219	0.122	0.0764	-0.838	0.0276	0.0175	0.04	0.761	0.755	1.943	0.00115	0.000167	2.113	4.37e-05	3.33e-06	2.248	0.00258	0.00049
cbo1320	cbo1320	NA	NA		NA	NA		NA	NA		NA	NA		NA	NA		NA	NA
cbo1321	cbo1321	0.253	0.0544	0.0293	-0.631	0.0481	0.0335	0.294	0.0346	0.0256	0.518	0.149	0.107	0.866	0.00649	0.00302	0.513	0.091	0.0614
cbo1322	cbo1322	1.985	5.32e-05	1.93e-06	4.022	6.34e-06	6.85e-08	3.544	7.91e-06	6.03e-08	1.566	0.0426	0.0217	1.38	0.00773	0.00375	0.712	0.111	0.0789
cbo1323	cbo1323	1.788	1.52e-05	1.61e-07	3.793	6.34e-06	1.16e-07	3.536	7.91e-06	2.97e-08	1.331	0.0173	0.00647	0.404	0.182	0.155	0.459	0.13	0.0956
cbo1324	cbo1324	0.335	0.182	0.123	NA	NA	NA	NA	NA	NA	NA	NA	NA	NA	NA	NA	NA	NA	NA
cbo1325	rbr, rubY, cbo1325	-0.034	0.712	0.66	-0.083	0.277	0.242	-0.076	0.412	0.391	0.513	0.016	0.00586	0.339	0.0449	0.0311	0.081	0.514	0.483
cbo1326	cbo1326	-0.743	0.000743	0.000108	-1.36	0.000128	2.27e-05	-1.795	2.77e-05	3.32e-06	-1.734	0.00393	0.000891	-1.836	9.11e-05	9.69e-06	-1.799	0.00578	0.00158
cbo1327	ptsG, ptsX, crr, cbo1327	0.248	0.0208	0.00886	0.021	0.82	0.809	0.528	0.00157	0.000725	-0.766	0.00288	0.000576	-0.109	0.329	0.297	0.773	0.0797	0.052
cbo1328	cbo1328	-0.066	0.519	0.444	0.347	0.162	0.133	-0.703	0.0958	0.0793	-0.652	0.179	0.134	-0.786	0.0908	0.071	0.171	0.44	0.402
cbo1329	cbo1329	-0.414	0.0191	0.00787	-1.279	3.05e-05	2.16e-06	-2.449	1.09e-05	5.65e-07	-4.564	0.000122	2.52e-06	-6.192	1.49e-05	5.06e-07	-6.72	0.000191	4.5e-06
cbo1330	cbo1330	0.343	0.0223	0.00965	0.692	0.00181	0.000706	0.576	0.00134	0.000602	0.111	0.498	0.449	0.578	0.0131	0.00713	0.25	0.227	0.188
cbo1331	cbo1331	0.149	0.348	0.272	0.062	0.871	0.864	0.103	0.738	0.731	0.81	0.024	0.0101	0.972	0.000938	0.000248	0.272	0.175	0.138
cbo1332	cbo1332	0.113	0.47	0.391	-0.035	0.914	0.911	-0.566	0.132	0.113	0.784	0.0328	0.0154	0.696	0.0117	0.00619	-0.193	0.276	0.235
cbo1333	cbo1333	0.061	0.492	0.415	-0.254	0.0143	0.00811	-1.238	4.25e-05	6.47e-06	-1.742	0.000516	5.39e-05	-2.117	0.00065	0.00015	-2.954	0.000296	1.24e-05
cbo1334	cbo1334	0.066	0.635	0.57	-0.284	0.125	0.0989	1.29	0.000377	0.000125	0.177	0.633	0.598	0.314	0.0377	0.0252	0.681	0.0681	0.043
cbo1335	cbo1335	NA	NA	NA	NA	NA	NA	NA	NA	NA	NA	NA	NA	NA	NA	NA	NA	NA	NA
cbo1336	cbo1336	NA	NA		NA	NA		NA	NA		NA	NA		NA	NA		NA	NA
cbo1337	cbo1337	0.566	0.0095	0.00324	NA	NA	NA	1.276	0.00276	0.0014	0.499	0.261	0.209	0.637	0.0753	0.0567	1.22	0.0231	0.0106
cbo1338	cbo1338	-1.361	0.00017	1.34e-05	-1.403	0.00279	0.0012	-0.484	0.00581	0.00333	-0.562	0.081	0.0499	-0.668	0.00376	0.00154	1.344	0.0189	0.00815
cbo1339	cbo1339	0.256	0.12	0.0742	NA	NA	NA	1.259	0.00282	0.00144	1.043	0.0775	0.0471	1.155	0.00662	0.00309	1.494	0.0115	0.00416
cbo1340	cbo1340	-0.915	0.000171	1.36e-05	-0.134	0.307	0.271	-0.49	0.00175	0.000823	-0.725	0.0172	0.00639	-0.667	0.00347	0.00139	-0.594	0.0734	0.0472
cbo1341	cbo1341	-0.655	0.000261	2.43e-05	0.215	0.0355	0.0235	-0.349	0.00489	0.00274	-0.789	0.00974	0.003	-0.711	0.0024	0.000861	-0.821	0.00217	0.000381
cbo1342	cbo1342	0.402	0.0143	0.00543	0.613	0.000257	5.98e-05	0.714	0.00102	0.000434	-0.671	0.0142	0.005	-0.411	0.013	0.00702	-0.2	0.162	0.126
cbo1343	cbo1343	0.347	0.17	0.113	1.029	0.0154	0.00887	NA	NA	NA	NA	NA	NA	1.493	0.00934	0.00472	NA	NA	NA
cbo1344	cbo1344	0.055	0.554	0.48	-0.093	0.372	0.335	-1.101	0.000221	6.25e-05	-1.379	0.0025	0.000476	-1.212	0.000198	2.77e-05	-0.975	0.0193	0.00842
cbo1346	cbo1346	0.282	0.0299	0.0141	0.123	0.28	0.245	-0.494	0.0245	0.0173	-0.79	0.0603	0.0342	-0.365	0.136	0.112	0.188	0.663	0.64
cbo1347	cbo1347	0.46	0.0201	0.00842	1.254	0.00219	0.000898	1.961	0.000628	0.000237	1.107	0.016	0.00584	0.962	0.0189	0.0111	1.188	0.0369	0.0195
cbo1348	cbo1348	0.354	0.0161	0.0064	0.807	0.00053	0.000155	1.24	0.000184	4.9e-05	0.778	0.0189	0.00733	0.51	0.00771	0.00373	0.904	0.0159	0.00649
cbo1349	cbo1349	NA	NA		NA	NA		NA	NA		NA	NA		NA	NA		NA	NA
cbo1350	cbo1350	-0.382	0.114	0.0704	-0.657	0.0117	0.00644	0.291	0.157	0.137	0.147	0.689	0.659	0.576	0.0564	0.0406	0.66	0.2	0.161
cbo1351	cbo1351	0.067	0.684	0.626	-0.729	0.00165	0.00063	-0.991	0.0101	0.00625	-1.047	0.0183	0.00694	-0.813	0.00244	0.000883	-0.858	0.147	0.111
cbo1352	cbo1352	0.077	0.578	0.506	-0.643	0.0462	0.0319	0.539	0.0553	0.0433	-0.602	0.201	0.154	-0.567	0.0385	0.0259	1.066	0.109	0.077
cbo1353	cbo1353	0.026	0.82	0.797	-0.006	0.942	0.941	-1.295	7.27e-05	1.39e-05	-5.18	0.000184	8.65e-06	-6.053	7.23e-06	2.22e-08	-5.513	0.000877	9.22e-05
cbo1354	cbo1354	1.022	0.00736	0.00234	0.498	0.148	0.119	0.174	0.509	0.493	0.991	0.0126	0.00425	1.5	0.000857	0.000216	0.785	0.101	0.0699
cbo1355	cbo1355	NA	NA		NA	NA		NA	NA		NA	NA		NA	NA		NA	NA
cbo1356	cbo1356	NA	NA		NA	NA		NA	NA		NA	NA		NA	NA		NA	NA
cbo1357	cbo1357	NA	NA		NA	NA		NA	NA		NA	NA		NA	NA		NA	NA
cbo1358	cbo1358	0.191	0.0529	0.0283	0.153	0.144	0.116	-0.811	0.0166	0.0111	-0.583	0.419	0.366	-1.023	0.115	0.092	-1.406	0.132	0.0979
cbo1359	cbo1359	0.222	0.0527	0.0282	0.177	0.139	0.111	-0.585	0.036	0.0268	-1.091	0.00508	0.00128	-0.664	0.0293	0.0187	-1.012	0.0291	0.0142
cbo1360	cbo1360	0.666	0.000229	2e-05	1.212	4.87e-05	4.92e-06	1.209	7.69e-05	1.52e-05	-0.062	0.685	0.654	-0.672	0.0418	0.0286	-0.237	0.0963	0.0658
cbo1361	cbo1361	NA	NA	NA	NA	NA	NA	NA	NA	NA	NA	NA	NA	NA	NA	NA	NA	NA	NA
cbo1362	cbo1362	NA	NA		NA	NA		NA	NA		NA	NA		NA	NA		NA	NA
cbo1363	cbo1363	1.422	1.5e-05	1.08e-07	1.384	0.000185	3.68e-05	1.737	3.35e-05	4.5e-06	0.829	0.0389	0.0191	0.345	0.44	0.408	0.746	0.219	0.18
cbo1364	cbo1364	0.884	0.00024	2.16e-05	1.493	2.42e-05	1.5e-06	1.252	0.000153	3.82e-05	-0.294	0.382	0.327	0.305	0.0432	0.0297	0.31	0.0512	0.0297
cbo1365	cbo1365	-0.38	0.00359	0.000917	-0.766	0.000365	9.68e-05	-1.48	3.6e-05	5.1e-06	-2.772	0.000205	1.12e-05	-2.731	4.62e-05	3.64e-06	-2.193	0.00582	0.00159
cbo1366	cbo1366	-0.358	0.0044	0.0012	-0.617	0.0004	0.000109	-1.068	7.91e-05	1.58e-05	-2.279	0.000382	3.19e-05	-2.611	2.07e-05	1.04e-06	-2.684	0.000197	5.35e-06
cbo1368	cbo1368	0.657	0.000784	0.000116	0.866	6.19e-05	7.57e-06	0.585	0.000443	0.000154	-0.04	0.783	0.763	-0.041	0.717	0.698	0.091	0.452	0.415
cbo1369	cbo1369	-0.528	0.00311	0.000762	0.69	0.00553	0.0027	0.703	0.0782	0.0636	0.896	0.0206	0.00828	1.093	0.00028	4.39e-05	1.335	0.00365	0.000788
cbo1370	cbo1370	-0.579	0.00363	0.000931	0.334	0.0552	0.0391	0.395	0.0639	0.051	1.072	0.0844	0.0527	1	0.00543	0.00241	1.022	0.022	0.00989
cbo1372	cbo1372	0.265	0.0248	0.011	0.623	0.000787	0.000254	1.226	2.88e-05	3.53e-06	0.628	0.0616	0.0351	0.39	0.0305	0.0195	1.018	0.00759	0.00237
cbo1373	cbo1373	0.15	0.17	0.113	0.494	0.00108	0.000366	1.104	5.5e-05	9.54e-06	0.403	0.0663	0.0384	0.108	0.404	0.372	0.373	0.0284	0.0139
cbo1374	cbo1374	-0.092	0.364	0.288	-0.854	0.000113	1.92e-05	-1.377	2.4e-05	2.55e-06	-2.256	0.00042	3.73e-05	-2.827	2.07e-05	9.81e-07	-2.504	0.000499	3.41e-05
cbo1376	cbo1376	-0.103	0.487	0.409	0.626	0.015	0.00859	0.852	0.0037	0.00199	0.609	0.0849	0.0531	0.738	0.0236	0.0143	0.902	0.0279	0.0135
cbo1377	cbo1377	0.835	0.0033	0.000813	1.329	0.000963	0.000322	1.191	0.000202	5.57e-05	2.222	0.00983	0.00304	1.604	0.000745	0.000181	1.639	0.0143	0.00559
cbo1378	cbo1378	0.478	0.0105	0.00369	0.717	0.0359	0.0239	1.062	0.00475	0.00265	1.935	0.00644	0.00173	1.803	0.000444	8.75e-05	1.573	0.0119	0.00442
cbo1379	cbo1379	0.404	0.00426	0.00115	0.631	0.0038	0.00174	0.765	0.000789	0.000318	1.11	0.00379	0.000847	1.128	0.000348	5.98e-05	1.262	0.00384	0.000843
cbo1380	cbo1380	0.288	0.0817	0.0469	0.71	0.0368	0.0246	1.136	0.0117	0.00748	1.589	0.00653	0.00176	1.608	0.00294	0.00112	1.401	0.00965	0.00329
cbo1381	cbo1381	NA	NA	NA	NA	NA	NA	0.598	0.0773	0.0628	NA	NA	NA	3.348	0.00682	0.00322	NA	NA	NA
cbo1382	cbo1382	NA	NA		NA	NA		NA	NA		NA	NA		NA	NA		NA	NA
cbo1383	cbo1383	NA	NA		NA	NA		NA	NA		NA	NA		NA	NA		NA	NA
cbo1384	cbo1384	0.71	0.00463	0.00128	0.115	0.575	0.547	0.637	0.0438	0.0335	0.338	0.281	0.228	0.702	0.147	0.122	0.535	0.295	0.254
cbo1385	cbo1385	0.027	0.783	0.749	0.431	0.00184	0.000723	0.049	0.506	0.49	-0.508	0.0239	0.0101	-0.122	0.292	0.262	-0.268	0.0647	0.0399
cbo1386	cbo1386	-1.172	0.00525	0.00152	-0.696	0.0442	0.0302	-0.656	0.061	0.0483	0.363	0.141	0.1	0.632	0.00145	0.000445	0.247	0.157	0.121
cbo1387	cspB, cbo1387	-0.178	0.212	0.148	0.046	0.77	0.754	0.053	0.736	0.729	-0.664	0.0204	0.00816	-0.417	0.0123	0.00658	-0.805	0.00449	0.0011
cbo1388	cbo1388	-0.043	0.733	0.687	0.344	0.0338	0.0221	0.687	0.00033	0.000106	0.724	0.011	0.00354	0.815	0.00154	0.000485	0.944	0.00215	0.000372
cbo1389	cbo1389	0.566	0.000524	6.58e-05	0.572	0.00119	0.000416	0.717	0.000353	0.000115	-0.3	0.0836	0.0521	-0.423	0.0109	0.00573	-0.552	0.0248	0.0116
cbo1390	cbo1390	0.78	0.00172	0.000351	1.531	8.22e-05	1.2e-05	1.218	0.00209	0.00102	0.885	0.0102	0.00322	1.382	0.0017	0.000552	1.533	0.00797	0.00252
cbo1391	cbo1391	0.208	0.121	0.0753	0.636	0.0473	0.0328	0.073	0.67	0.659	-1.511	0.00862	0.00253	-1.493	0.0038	0.00156	-0.997	0.00792	0.0025
cbo1391A	cbo1391A	NA	NA	NA	-0.717	0.036	0.024	NA	NA	NA	NA	NA	NA	NA	NA	NA	NA	NA	NA
cbo1392	cbo1392	NA	NA		NA	NA		NA	NA		NA	NA		NA	NA		NA	NA
cbo1393	cbo1393	NA	NA		NA	NA		NA	NA		NA	NA		NA	NA		NA	NA
cbo1394	cbo1394	0.379	0.0149	0.00581	0.578	0.0103	0.00555	1.528	0.00574	0.00328	0.61	0.14	0.0997	0.764	0.0136	0.00748	1.185	0.0346	0.0179
cbo1395	cbo1395	0.251	0.116	0.072	0.563	0.016	0.00935	1.37	0.00964	0.00596	1.042	0.0464	0.0244	0.909	0.0307	0.0197	1.092	0.0111	0.00394
cbo1396	cbo1396	0.248	0.298	0.225	0.419	0.029	0.0184	1.157	0.000265	7.92e-05	0.837	0.0468	0.0248	1.022	0.00134	0.000403	1.176	0.00391	0.000873
cbo1397	cbo1397	NA	NA	NA	NA	NA	NA	NA	NA	NA	NA	NA	NA	NA	NA	NA	NA	NA	NA
cbo1398	cbo1398	-0.301	0.0232	0.0102	-0.836	0.000117	2.02e-05	-1.752	4.08e-05	6.08e-06	-2.764	0.000459	4.39e-05	-2.961	6.01e-05	5.33e-06	-2.312	0.0209	0.00926
cbo1399	cbo1399	-0.22	0.0885	0.052	-0.802	0.0002	4.17e-05	-0.876	0.000122	2.83e-05	-2.615	0.000238	1.48e-05	-3.321	8.99e-06	1.9e-07	-3.278	0.000191	4.87e-06
cbo1400	cbo1400	-0.488	0.00217	0.000479	-0.548	0.00165	0.000632	-1.084	0.000107	2.36e-05	-0.145	0.362	0.307	0.31	0.0775	0.0586	0.526	0.0146	0.00583
cbo1401	cbo1401	-0.53	0.00241	0.000551	-0.458	0.00312	0.00137	-0.184	0.0862	0.0707	0.385	0.312	0.258	0.366	0.093	0.0729	0.356	0.0689	0.0437
cbo1402	cbo1402	-0.495	0.00221	0.00049	-0.371	0.00217	0.00089	-0.1	0.219	0.197	0.485	0.0743	0.0447	0.436	0.0407	0.0277	0.564	0.0364	0.0191
cbo1403	cbo1403	0.265	0.0442	0.0226	0.564	0.00138	0.000505	0.754	0.000216	6.11e-05	-0.938	0.00175	0.000296	-1.177	0.000809	0.000202	-0.888	0.002	0.000333
cbo1404	cbo1404	-0.665	0.00103	0.000168	-1.211	0.000562	0.000167	0.2	0.0318	0.0232	0.335	0.283	0.23	-0.051	0.737	0.721	0.216	0.23	0.191
cbo1405	cbo1405	0.401	0.00723	0.00228	0.601	0.00258	0.0011	0.71	0.00849	0.00514	-0.434	0.142	0.101	-0.315	0.139	0.115	-0.301	0.386	0.346
cbo1406	cbo1406	-0.017	0.847	0.831	-0.087	0.374	0.337	-1.64	0.0021	0.00102	-0.517	0.336	0.281	-2.232	0.0559	0.0401	0.284	0.113	0.0804
cbo1407	bdh, cbo1407	-1.647	1.47e-05	7.29e-08	-1.163	7.26e-05	9.93e-06	-1.561	1.67e-05	1.4e-06	-0.142	0.311	0.256	-0.022	0.837	0.83	-0.082	0.46	0.424
cbo1408	cbo1408	0.391	0.00994	0.00345	0.805	0.000104	1.68e-05	1.248	3.86e-05	5.58e-06	0.306	0.169	0.125	-0.123	0.327	0.296	-0.084	0.609	0.584
cbo1409	cbo1409	0.5	0.00177	0.000365	1.066	4.55e-05	4.2e-06	1.577	2.07e-05	2.08e-06	1.568	0.00118	0.000172	0.56	0.00839	0.00415	0.043	0.694	0.674
cbo1410	cbo1410	-0.564	0.00531	0.00155	0.069	0.672	0.649	-0.501	0.00202	0.000968	0.066	0.659	0.625	0.7	0.00161	0.000515	0.603	0.0177	0.00747
cbo1411	cbo1411	0.122	0.507	0.43	NA	NA	NA	NA	NA	NA	NA	NA	NA	2.334	0.00106	0.000289	3.028	0.00175	0.000272
cbo1412	cbo1412	-0.224	0.114	0.0704	-0.222	0.254	0.219	-0.341	0.101	0.0841	-0.259	0.382	0.327	1.579	0.000444	8.73e-05	2.109	0.00119	0.000144
cbo1413	cbo1413	NA	NA	NA	NA	NA	NA	NA	NA	NA	NA	NA	NA	NA	NA	NA	0.911	0.134	0.0991
cbo1414	cbo1414	-0.11	0.399	0.322	0.168	0.216	0.182	-0.179	0.203	0.182	0.025	0.861	0.851	0.275	0.136	0.112	0.353	0.25	0.209
cbo1415	cbo1415	NA	NA		NA	NA		NA	NA		NA	NA		NA	NA		NA	NA
cbo1416	cbo1416	NA	NA		NA	NA		NA	NA		NA	NA		NA	NA		NA	NA
cbo1417	cbo1417	0.096	0.375	0.297	0.997	0.0166	0.00971	0.163	0.373	0.35	0.225	0.35	0.294	0.423	0.0796	0.0605	0.374	0.254	0.214
cbo1418	cbo1418	0.063	0.604	0.533	0.402	0.124	0.0979	0.121	0.58	0.565	0.448	0.205	0.157	0.458	0.00982	0.00502	0.476	0.292	0.251
cbo1419	cbo1419	-0.153	0.339	0.263	0.248	0.191	0.159	1.073	0.0243	0.0171	0.385	0.355	0.3	0.555	0.055	0.0394	0.457	0.163	0.127
cbo1420	cbo1420	-0.206	0.0572	0.0311	0.326	0.0205	0.0124	0.714	0.00154	0.000704	1.1	0.094	0.0604	0.896	0.00543	0.00241	0.97	0.0083	0.00266
cbo1421	cbo1421	-0.641	0.00269	0.000631	-0.384	0.072	0.0532	0.443	0.0939	0.0777	-0.052	0.878	0.869	-0.571	0.1	0.0791	-0.384	0.0317	0.0159
cbo1422	uviB, cbo1422	NA	NA		NA	NA		NA	NA		NA	NA		NA	NA		NA	NA
cbo1423	cbo1423	NA	NA		NA	NA		NA	NA		NA	NA		NA	NA		NA	NA
cbo1424	cbo1424	-0.066	0.611	0.541	-1.114	0.00325	0.00144	-0.369	0.437	0.417	0.53	0.0286	0.0128	-0.793	0.0771	0.0582	0.065	0.91	0.905
cbo1425	cbo1425	-0.096	0.396	0.319	-0.771	0.00679	0.0034	-1.135	0.0339	0.025	-2.694	0.0965	0.0624	-0.506	0.169	0.143	-0.777	0.163	0.127
cbo1426	cbo1426	-0.027	0.806	0.781	-0.62	0.0501	0.035	-0.862	0.121	0.102	0.04	0.907	0.903	0.493	0.191	0.164	NA	NA	NA
cbo1427	cbo1427	-0.899	0.00279	0.000662	-1.848	4.86e-05	4.88e-06	-0.226	0.0336	0.0248	1.081	0.0101	0.00319	0.308	0.0616	0.0449	0.124	0.373	0.332
cbo1428	cbo1428	0.171	0.35	0.274	0.371	0.0136	0.00763	0.21	0.0586	0.0463	-0.347	0.0974	0.0631	-0.555	0.00791	0.00385	-0.54	0.0107	0.00378
cbo1429	cbo1429	0.221	0.124	0.0777	0.547	0.000527	0.000154	1.018	7.85e-05	1.56e-05	-0.974	0.000863	0.000114	-2.209	3.71e-05	2.6e-06	-1.789	0.000639	5.3e-05
cbo1430	cbo1430	-0.126	0.212	0.148	0.502	0.00504	0.00241	0.498	0.00291	0.0015	0.832	0.00528	0.00133	1.061	0.000517	0.000106	1.727	0.00119	0.000144
cbo1431	cbo1431	-0.08	0.474	0.395	0.565	0.0103	0.00559	0.709	0.000375	0.000124	0.994	0.00622	0.00166	0.983	0.000347	5.95e-05	1.005	0.00214	0.00037
cbo1432	cbo1432	0.117	0.247	0.178	0.256	0.0171	0.0101	0.609	0.000597	0.000222	0.853	0.0137	0.00476	0.791	0.00124	0.000357	0.782	0.00211	0.000362
cbo1433	rluC, cbo1433	-0.425	0.00334	0.000832	-0.146	0.189	0.157	-0.046	0.664	0.653	0.926	0.017	0.00632	0.819	0.00575	0.0026	1.027	0.00149	0.000208
cbo1434	cbo1434	-0.19	0.198	0.137	-0.71	0.000271	6.45e-05	-0.179	0.127	0.108	0.663	0.0112	0.00365	0.524	0.00337	0.00134	0.921	0.00166	0.00025
cbo1435	cbo1435	-0.76	0.00224	0.000504	-0.779	0.000785	0.000253	-1.228	0.00459	0.00255	-1.524	0.0528	0.029	-1.652	0.000917	0.000238	0.702	0.185	0.148
cbo1436	cbo1436	0.473	0.0399	0.0199	0.858	0.00212	0.000861	0.848	0.0119	0.00761	0.341	0.235	0.184	0.499	0.161	0.136	0.697	0.0294	0.0144
cbo1437	cbo1437	0.228	0.127	0.08	0.763	0.000376	0.0001	1.125	0.000334	0.000107	0.198	0.155	0.112	0.637	0.00752	0.00362	0.619	0.018	0.00769
cbo1438	adhA, cbo1438	0.507	0.00122	0.000212	0.9	0.000257	6.04e-05	0.807	0.00018	4.77e-05	0.649	0.014	0.00491	0.474	0.0381	0.0255	0.66	0.00463	0.00115
cbo1439	cbo1439	0.096	0.295	0.222	-0.109	0.151	0.123	-0.642	0.0015	0.000687	-2.076	0.000143	4.93e-06	-3.426	1.48e-05	4.72e-07	-3.872	0.000106	6.68e-07
cbo1440	cbo1440	0.033	0.726	0.678	-0.36	0.00253	0.00107	-1.492	5.71e-05	1.01e-05	-2.937	0.000231	1.38e-05	-3.203	1.25e-05	3.48e-07	-3.233	0.000433	2.56e-05
cbo1442	cbo1442	0.166	0.108	0.0655	-0.78	0.000134	2.42e-05	-1.697	1.85e-05	1.71e-06	-2.109	0.000658	7.82e-05	-3.071	4.58e-05	3.57e-06	-3.536	0.000628	5.03e-05
cbo1443	cbo1443	-0.202	0.122	0.0757	-0.74	0.00158	0.000597	-1.933	2.95e-05	3.73e-06	-1.336	0.000556	5.95e-05	-2.57	7.47e-05	7.48e-06	-3.764	0.000191	4.58e-06
cbo1444	cbo1444	-0.101	0.38	0.303	-0.577	0.00144	0.000532	-1.686	5.66e-05	9.97e-06	-1.276	0.00049	5e-05	-2.401	6.36e-05	5.94e-06	-3.747	0.000181	2.49e-06
cbo1445	cbo1445	-0.13	0.295	0.221	-0.419	0.00214	0.000872	-1.607	2.98e-05	3.81e-06	-1.467	0.000349	2.75e-05	-2.558	9.19e-05	9.83e-06	-3.795	0.000191	3e-06
cbo1446	cbo1446	-0.044	0.696	0.64	-0.415	0.00354	0.0016	-1.499	2.2e-05	2.24e-06	-1.611	0.000584	6.52e-05	-2.613	7.47e-05	7.45e-06	-3.893	0.000169	1.8e-06
cbo1447	nadC, cbo1447	NA	NA		NA	NA		NA	NA		NA	NA		NA	NA		NA	NA
cbo1447A	nadB, cbo1447A	NA	NA	NA	NA	NA	NA	NA	NA	NA	NA	NA	NA	NA	NA	NA	NA	NA	NA
cbo1448	nadA, cbo1448	NA	NA		NA	NA		NA	NA		NA	NA		NA	NA		NA	NA
cbo1449	cbo1449	0.04	0.735	0.689	0.379	0.139	0.111	0.761	0.00965	0.00597	0.519	0.254	0.202	0.164	0.314	0.283	0.77	0.165	0.129
cbo1450	cbo1450	-0.283	0.0389	0.0193	-0.076	0.296	0.26	-0.059	0.44	0.42	-0.31	0.106	0.0705	0.1	0.327	0.295	0.413	0.0295	0.0145
cbo1451	cbo1451	-0.384	0.00918	0.00311	-0.61	0.000673	0.000208	0.603	0.00374	0.00201	0.254	0.171	0.127	0.245	0.0507	0.0359	0.297	0.0549	0.0324
cbo1453	mraZ, cbo1453	-0.138	0.356	0.279	0.799	0.00258	0.0011	0.415	0.049	0.0379	-0.828	0.0495	0.0266	0.091	0.71	0.69	0.363	0.0228	0.0104
cbo1454	mraW, cbo1454	-0.335	0.0182	0.00746	0.453	0.00122	0.000432	0.515	0.00343	0.00182	-0.612	0.0707	0.0419	0.318	0.116	0.0928	0.723	0.00804	0.00255
cbo1455	cbo1455	-0.173	0.0994	0.0595	0.163	0.095	0.0727	-0.487	0.0016	0.00074	-2.118	0.000143	4.47e-06	-1.238	0.000176	2.34e-05	-1.062	0.00476	0.0012
cbo1456	spoVD, cbo1456	-0.384	0.00498	0.0014	-0.236	0.0267	0.0168	-0.756	0.000414	0.000141	-1.971	0.00018	8.14e-06	-1.519	0.000107	1.2e-05	-1.376	0.00349	0.000735
cbo1457	murE, cbo1457	-0.126	0.326	0.25	0.041	0.81	0.797	0.562	0.00164	0.000763	0.383	0.129	0.0896	0.945	0.00257	0.000939	0.96	0.00156	0.000224
cbo1458	murF, cbo1458	0.024	0.828	0.807	-0.186	0.109	0.0844	0.05	0.631	0.619	-0.383	0.0281	0.0126	-0.045	0.69	0.668	0.118	0.492	0.459
cbo1459	mraY2, murX2, cbo1459	0.016	0.872	0.859	-0.058	0.566	0.537	0.383	0.00381	0.00206	-0.232	0.204	0.156	0.036	0.724	0.706	0.164	0.19	0.153
cbo1460	ftsW, spoVE, cbo1460	-0.023	0.834	0.815	-0.446	0.0127	0.00704	-0.112	0.261	0.238	-0.608	0.0244	0.0104	-0.279	0.121	0.098	-0.137	0.446	0.409
cbo1461	divIB, cbo1461	0.368	0.0487	0.0255	0.631	0.00159	0.000604	1.013	7.6e-05	1.49e-05	0.251	0.308	0.254	0.285	0.2	0.172	0.431	0.0741	0.0478
cbo1462	cbo1462	0.016	0.847	0.831	0.253	0.0191	0.0115	1.086	0.000109	2.43e-05	0.274	0.126	0.0876	0.423	0.0373	0.0248	0.477	0.0332	0.0169
cbo1463	sbp, cbo1463	-0.152	0.122	0.0763	0.134	0.119	0.0932	0.884	0.000159	4.01e-05	0.463	0.078	0.0475	0.572	0.0272	0.0171	0.558	0.00722	0.00221
cbo1464	cbo1464	-0.106	0.287	0.214	-0.049	0.52	0.488	0.752	0.000353	0.000116	0.462	0.0704	0.0415	0.635	0.0122	0.00653	0.64	0.0245	0.0114
cbo1465	cbo1465	-0.238	0.0788	0.045	0.22	0.0421	0.0286	-0.107	0.324	0.301	0.522	0.0389	0.0192	0.712	0.00708	0.00338	0.675	0.0118	0.00433
cbo1466	cbo1466	-0.427	0.0024	0.000545	-0.067	0.422	0.386	-0.359	0.00571	0.00326	0.398	0.053	0.0291	0.681	0.00701	0.00333	0.599	0.00936	0.00314
cbo1467	cbo1467	-0.58	0.00116	0.000198	-0.125	0.15	0.121	-0.347	0.0226	0.0158	0.41	0.0711	0.0423	0.669	0.00447	0.00191	0.549	0.0169	0.00702
cbo1468	cbo1468	-0.833	0.00027	2.58e-05	-0.494	0.014	0.00787	-0.514	0.00263	0.00132	0.58	0.0552	0.0306	0.616	0.00433	0.00183	0.743	0.00634	0.00181
cbo1469	divIVA, cbo1469	-0.981	5.61e-05	2.12e-06	-0.661	0.00129	0.000467	-0.899	0.000202	5.55e-05	0.249	0.226	0.176	0.714	0.00518	0.00227	0.749	0.00773	0.00242
cbo1470	aroB, cbo1470	-0.102	0.438	0.359	0.207	0.164	0.135	0.184	0.279	0.256	0.475	0.094	0.0603	0.547	0.00513	0.00225	0.607	0.0144	0.00566
cbo1471	mtnN, mtn, pfs, cbo1471	-0.428	0.00356	0.000908	-0.147	0.115	0.0896	-0.115	0.176	0.155	0.119	0.428	0.376	-0.051	0.605	0.58	0.138	0.314	0.273
cbo1472	cbo1472	-0.584	0.000574	7.49e-05	-0.246	0.048	0.0333	-0.172	0.0559	0.0439	0.223	0.238	0.187	0.061	0.55	0.524	0.271	0.203	0.165
cbo1473	aroA, cbo1473	-0.837	0.000209	1.79e-05	-0.575	0.000898	0.000296	-0.439	0.00189	0.000899	0.261	0.362	0.307	0.225	0.224	0.195	0.184	0.135	0.1
cbo1474	cbo1474	-0.259	0.0163	0.00653	-0.435	0.00129	0.000461	-1.146	5.71e-05	1.01e-05	-0.848	0.00154	0.000246	-1.089	0.000357	6.22e-05	-1.01	0.00351	0.000744
cbo1475	lspA, cbo1475	-0.17	0.26	0.19	0.309	0.178	0.147	0.529	0.0973	0.0807	-0.395	0.345	0.29	0.854	0.0795	0.0604	0.444	0.154	0.118
cbo1476	rluD1, cbo1476	0.217	0.0443	0.0227	0.423	0.00217	0.000891	-0.463	0.00471	0.00262	-3.509	0.000209	1.18e-05	-4.016	1.22e-05	3.31e-07	-3.894	0.000293	1.16e-05
cbo1478	pyrR, cbo1478	-0.305	0.0616	0.0338	0.669	0.00154	0.000577	1.025	0.000447	0.000156	0.415	0.264	0.212	0.189	0.641	0.616	0.743	0.0172	0.00721
cbo1479	pyrP, cbo1479	0.304	0.145	0.093	0.669	0.0017	0.000655	1.403	2.39e-05	2.54e-06	0.771	0.00864	0.00254	0.761	0.0311	0.02	0.965	0.0019	0.000308
cbo1480	exoA, cbo1480	0.164	0.142	0.0908	0.358	0.0147	0.00836	1.22	5.18e-05	8.82e-06	1.023	0.00785	0.00225	1.296	0.0013	0.000386	1.373	0.00119	0.000144
cbo1481	cbo1481	-0.106	0.292	0.218	-0.099	0.33	0.294	0.906	8.75e-05	1.78e-05	1.015	0.0105	0.00334	1.338	0.000425	8.12e-05	1.289	0.000628	5.02e-05
cbo1482	cbo1482	0.029	0.767	0.726	-0.108	0.233	0.199	0.914	0.000129	3.05e-05	0.944	0.00734	0.00207	1.05	0.000774	0.00019	1.163	0.00148	0.000205
cbo1483	modA, cbo1483	0.259	0.023	0.01	0.13	0.196	0.164	0.393	0.00395	0.00215	0.173	0.274	0.221	0.045	0.763	0.75	0.114	0.512	0.481
cbo1484	modB, cbo1484	0.193	0.0788	0.0451	-0.158	0.0759	0.0565	0.267	0.0181	0.0122	0.056	0.701	0.672	-0.083	0.586	0.56	-0.104	0.409	0.37
cbo1485	modC, cbo1485	0.417	0.0266	0.0121	-0.107	0.599	0.573	1.415	0.000958	0.000403	1.759	0.00443	0.00106	1.486	0.00104	0.000283	1.584	0.00842	0.00271
cbo1486	cbo1486	0.107	0.637	0.573	0.117	0.204	0.172	0.495	0.00122	0.000538	0.615	0.0362	0.0174	0.568	0.0203	0.012	0.808	0.00804	0.00255
cbo1487	cbo1487	-0.177	0.0832	0.0481	0.093	0.263	0.229	-2.223	1.02e-05	4.55e-07	-3.616	0.000152	5.74e-06	-3.438	1.69e-05	6.52e-07	-2.275	0.0232	0.0106
cbo1488	cbo1488	-0.02	0.848	0.832	0.028	0.718	0.698	-1.165	0.00023	6.64e-05	-4.234	0.000153	6.01e-06	-4.295	8.26e-06	1.27e-07	-5.507	0.000191	4.34e-06
cbo1489	cbo1489	-1.162	0.00994	0.00345	-2.909	0.000304	7.64e-05	-2.399	0.00127	0.000567	-2.775	0.0252	0.0108	0.385	0.158	0.133	1.282	0.00101	0.000111
cbo1490	cbo1490	-0.29	0.101	0.0604	-2.203	0.000213	4.59e-05	-2.823	2.51e-05	2.77e-06	-3.577	0.000458	4.34e-05	-0.298	0.164	0.138	0.583	0.0485	0.0278
cbo1491	cbo1491	-0.74	0.021	0.00893	-2.835	0.000442	0.000124	-2.421	0.00656	0.0038	-2.48	0.029	0.013	0.361	0.0892	0.0693	1.021	0.00218	0.000387
cbo1492	cobW, cbo1492	-0.387	0.0917	0.0541	-3.269	0.000169	3.27e-05	-2.519	0.012	0.00765	-3.662	0.00963	0.00295	0.44	0.0474	0.0331	1.121	0.00263	0.000502
cbo1493	cbo1493	-0.318	0.128	0.081	-3.261	4.99e-05	5.12e-06	-2.511	0.000159	4.02e-05	-2.521	0.000923	0.000126	0.467	0.0662	0.0487	1.242	0.00156	0.000224
cbo1494	mtbC, cbo1494	-0.455	0.0158	0.00625	-2.643	1.33e-05	6.06e-07	-2.8	0.000225	6.45e-05	-2.66	0.00196	0.000345	0.211	0.314	0.283	1.103	0.00166	0.000256
cbo1495	mtbA, cbo1495	-0.587	0.00583	0.00175	-3.216	6.06e-05	7.2e-06	-3.26	1.87e-05	1.78e-06	-2.906	0.000473	4.69e-05	0.224	0.26	0.23	0.947	0.00159	0.000232
cbo1496	cbo1496	NA	NA	NA	NA	NA	NA	NA	NA	NA	NA	NA	NA	NA	NA	NA	NA	NA	NA
cbo1497	cbo1497	-0.668	0.0335	0.016	NA	NA	NA	NA	NA	NA	NA	NA	NA	1.238	0.0233	0.0141	1.946	0.00524	0.00138
cbo1498	cbo1498	-1.085	0.00126	0.000224	NA	NA	NA	-0.31	0.231	0.209	NA	NA	NA	3.21	0.000716	0.000173	3.934	0.000541	3.86e-05
cbo1499	metN2, cbo1499	-1.178	0.00603	0.00182	NA	NA	NA	0.527	0.0979	0.0813	NA	NA	NA	3.408	0.000352	6.11e-05	3.73	0.0002	5.63e-06
cbo1500	metI2, cbo1500	-0.891	0.0144	0.00552	NA	NA	NA	NA	NA	NA	NA	NA	NA	3.456	0.000163	2.1e-05	3.921	0.000475	2.98e-05
cbo1501	metQ3, cbo1501	-0.809	0.000741	0.000108	-1.208	0.0691	0.0506	-0.44	0.134	0.115	0.684	0.167	0.123	3.159	9.76e-05	1.07e-05	3.156	0.000316	1.43e-05
cbo1502	cbo1502	0.054	0.556	0.483	-0.04	0.71	0.69	-0.308	0.273	0.25	-0.71	0.0414	0.0208	0.15	0.682	0.66	0.08	0.797	0.785
cbo1503	cbo1503	0.285	0.0145	0.00557	0.739	0.000588	0.000177	0.768	0.000172	4.5e-05	-0.072	0.549	0.504	0.142	0.198	0.17	0.337	0.0558	0.0332
cbo1504	asnA, cbo1504	1.111	0.000121	7.8e-06	1.403	7.42e-05	1.05e-05	1.438	0.000497	0.000178	1.215	0.00946	0.00288	1.518	0.00111	0.000309	5.074	0.000181	2.51e-06
cbo1505	cbo1505	-0.203	0.384	0.307	-0.255	0.0944	0.0721	-1.707	0.0101	0.00628	-0.986	0.0935	0.0597	-0.244	0.445	0.414	0.904	0.135	0.1
cbo1506	cbo1506	-0.455	0.024	0.0106	0.165	0.439	0.404	1.217	0.00495	0.00278	0.883	0.0416	0.021	0.912	0.00561	0.00252	1.292	0.00599	0.00168
cbo1507	cbo1507	-0.983	0.000173	1.4e-05	-0.766	0.00106	0.00036	-0.03	0.736	0.729	-0.174	0.303	0.249	-0.201	0.185	0.158	0.019	0.92	0.916
cbo1508	cbo1508	-0.032	0.806	0.781	0.097	0.485	0.451	-0.287	0.283	0.26	-3.391	0.000143	4.53e-06	0.262	0.412	0.38	-2.155	0.0276	0.0133
cbo1509	cbo1509	-0.248	0.104	0.0623	0.365	0.00476	0.00226	-0.223	0.134	0.115	-0.336	0.0618	0.0353	-0.184	0.163	0.138	0.217	0.153	0.117
cbo1510	cbo1510	0.261	0.119	0.0736	1.209	0.000197	4.02e-05	1.196	0.00131	0.000587	1.404	0.01	0.00315	1.486	0.00102	0.000274	1.757	0.0129	0.00485
cbo1511	cbo1511	-0.249	0.0373	0.0184	0.943	0.00602	0.00297	0.645	0.0206	0.0142	0.904	0.107	0.0714	0.494	0.191	0.164	-0.095	0.578	0.551
cbo1513	cbo1513	0.174	0.0676	0.0376	0.518	0.00871	0.00454	0.511	0.0133	0.00858	0.52	0.0407	0.0204	0.169	0.203	0.174	0.247	0.517	0.486
cbo1514	cbo1514	-0.511	0.00744	0.00238	-1.519	0.000319	8.17e-05	-1.603	0.000166	4.31e-05	-1.647	0.0122	0.00411	0.145	0.435	0.403	0.502	0.00862	0.0028
cbo1515	cbo1515	-0.749	0.0196	0.00817	-1.859	0.000251	5.76e-05	-1.107	0.00292	0.00151	-1.483	0.011	0.00352	0.357	0.0238	0.0145	0.66	0.035	0.0181
cbo1516	cbo1516	-1.146	0.000479	5.81e-05	-1.445	0.0275	0.0174	-1.619	0.0252	0.0179	-0.886	0.321	0.266	0.58	0.00886	0.00443	0.789	0.0373	0.0197
cbo1517	cbo1517	-0.581	0.0102	0.00355	-2.422	0.00186	0.000731	-0.969	0.03	0.0217	NA	NA	NA	0.325	0.0402	0.0272	0.866	0.0537	0.0315
cbo1518	cbo1518	-0.313	0.0216	0.00927	-2.573	1.07e-05	3.63e-07	-3.616	5.17e-05	8.67e-06	-3.532	0.00029	2.09e-05	-0.862	0.00178	0.000585	-0.854	0.00362	0.000776
cbo1519	ldh, cbo1519	-0.058	0.788	0.756	NA	NA	NA	NA	NA	NA	0.648	0.181	0.135	NA	NA	NA	NA	NA	NA
cbo1520	cbo1520	0.293	0.0393	0.0196	0.853	0.00144	0.000533	1.581	2.54e-05	2.81e-06	0.684	0.0112	0.00364	0.899	0.00151	0.000476	0.655	0.00899	0.00298
cbo1521	cbo1521	-1.896	1.5e-05	1.23e-07	-2.124	0.000583	0.000175	-1.367	0.0352	0.0261	-1.424	0.0337	0.0159	1.027	0.0188	0.011	1.282	0.000852	8.78e-05
cbo1522	cbo1522	-0.939	0.000266	2.51e-05	-1.932	3.12e-05	2.23e-06	-1.963	0.00773	0.00463	-2.638	0.011	0.00351	1.186	0.0087	0.00433	1.487	0.000443	2.65e-05
cbo1523	cbo1523	NA	NA		NA	NA		NA	NA		NA	NA		NA	NA		NA	NA
cbo1524	cbo1524	NA	NA		NA	NA		NA	NA		NA	NA		NA	NA		NA	NA
cbo1525	cbo1525	-0.433	0.0345	0.0167	-1.363	0.000257	6.02e-05	-1.69	0.0134	0.00867	-2.054	0.0817	0.0505	-1.713	0.0061	0.0028	-0.932	0.13	0.0956
cbo1526	cbo1526	0.128	0.439	0.36	0.461	0.0103	0.00555	0.812	0.00548	0.00312	1.204	0.0424	0.0215	1.404	0.00382	0.00157	1.36	0.0993	0.0685
cbo1527	cbo1527	NA	NA		NA	NA		NA	NA		NA	NA		NA	NA		NA	NA
cbo1528	cbo1528	-0.116	0.219	0.154	0.595	0.000689	0.000214	0.827	0.000154	3.85e-05	0.489	0.157	0.114	0.427	0.014	0.0077	0.629	0.0176	0.00741
cbo1529	cbo1529	0.51	0.00951	0.00325	1.333	4.91e-05	5e-06	2.145	3.43e-05	4.69e-06	0.482	0.0258	0.0112	-0.147	0.371	0.339	0.227	0.435	0.396
cbo1530	cbo1530	0.475	0.0263	0.0119	1.457	0.000126	2.21e-05	2.096	2.19e-05	2.21e-06	0.862	0.0117	0.00385	0.387	0.118	0.095	NA	NA	NA
cbo1531	cbo1531	-0.253	0.0527	0.0282	-0.075	0.59	0.564	-0.446	0.0548	0.0428	0.66	0.0493	0.0264	0.702	0.0157	0.00881	1.11	0.0335	0.0171
cbo1532	ogt, cbo1532	-0.552	0.0007	0.0001	-0.453	0.00243	0.00101	-0.778	0.000162	4.15e-05	0.25	0.173	0.128	0.199	0.0893	0.0694	0.386	0.0195	0.00851
cbo1533	cbo1533	-0.74	0.000383	4.1e-05	-0.674	0.000754	0.00024	-0.94	7.31e-05	1.4e-05	0.126	0.595	0.555	0.176	0.123	0.0993	0.244	0.0688	0.0435
cbo1534	cbo1534	-0.05	0.62	0.551	0.05	0.732	0.714	-0.856	0.000631	0.000238	-0.171	0.315	0.26	0.311	0.055	0.0393	0.441	0.0421	0.0232
cbo1535	cbo1535	-0.053	0.707	0.652	-0.009	0.938	0.937	-0.746	0.00204	0.000991	-0.798	0.023	0.00953	-0.073	0.578	0.551	0.087	0.635	0.611
cbo1536	cbo1536	0.259	0.282	0.209	NA	NA	NA	NA	NA	NA	NA	NA	NA	NA	NA	NA	NA	NA	NA
cbo1537	cbo1537	NA	NA	NA	NA	NA	NA	NA	NA	NA	NA	NA	NA	NA	NA	NA	NA	NA	NA
cbo1538	cbo1538	0.267	0.0253	0.0113	0.358	0.0116	0.00639	-0.576	0.00334	0.00176	-2.194	0.00277	0.000552	-1.296	0.0149	0.00832	-0.69	0.189	0.151
cbo1539	cbo1539	0.537	0.00364	0.000937	1.286	8.83e-05	1.31e-05	1.107	0.000127	2.95e-05	-1.033	0.0135	0.00467	-1.314	0.000433	8.39e-05	-2.43	0.00378	0.000824
cbo1541	cbo1541	0.053	0.673	0.614	0.766	0.00039	0.000106	0.815	0.000428	0.000146	0.317	0.13	0.0908	-0.073	0.497	0.467	-0.125	0.355	0.313
cbo1542	cbo1542	-0.22	0.0781	0.0445	0.165	0.066	0.0478	0.346	0.0177	0.0119	0.54	0.0172	0.0064	0.234	0.109	0.0868	-0.191	0.316	0.275
cbo1543	cbo1543	-0.447	0.00147	0.000282	-0.043	0.615	0.59	0.313	0.00839	0.00507	1.187	0.00125	0.000187	1.122	0.000183	2.5e-05	0.711	0.0047	0.00117
cbo1544	cbo1544	-0.288	0.0129	0.00478	0.017	0.834	0.824	0.379	0.0405	0.0306	0.396	0.0651	0.0375	0.672	0.00236	0.00084	0.431	0.109	0.0762
cbo1545	cbo1545	-0.709	0.000977	0.000158	-0.344	0.165	0.135	1.294	0.0166	0.0111	1.829	0.0181	0.00688	1.434	0.00026	3.98e-05	1.335	0.00254	0.000478
cbo1546	cbo1546	NA	NA		NA	NA		NA	NA		NA	NA		NA	NA		NA	NA
cbo1547	cbo1547	NA	NA		NA	NA		NA	NA		NA	NA		NA	NA		NA	NA
cbo1548	cbo1548	NA	NA		NA	NA		NA	NA		NA	NA		NA	NA		NA	NA
cbo1549	cbo1549	NA	NA		NA	NA		NA	NA		NA	NA		NA	NA		NA	NA
cbo1550	cbo1550	-0.102	0.296	0.223	0.537	0.00978	0.00521	1.098	0.00199	0.000953	0.47	0.303	0.249	0.256	0.337	0.305	0.207	0.514	0.483
cbo1551	cbo1551	NA	NA		NA	NA		NA	NA		NA	NA		NA	NA		NA	NA
cbo1552	cbo1552	NA	NA	NA	NA	NA	NA	1.15	0.0422	0.0322	1.486	0.0765	0.0462	1.068	0.0451	0.0313	1.139	0.0589	0.0355
cbo1553	cbo1553	-0.129	0.396	0.319	-0.537	0.0686	0.0502	0.672	0.0967	0.0801	0.813	0.0574	0.0322	1.009	0.0222	0.0133	0.641	0.0551	0.0325
cbo1554	cbo1554	0.036	0.88	0.868	-1.174	0.000673	0.000207	-0.063	0.653	0.642	0.67	0.0275	0.0122	0.4	0.00767	0.00371	0.623	0.017	0.0071
cbo1555	cbo1555	0.063	0.768	0.728	-0.949	0.00363	0.00166	0.118	0.419	0.398	0.604	0.0315	0.0146	0.395	0.0104	0.00542	0.875	0.0266	0.0127
cbo1556	folE, mtrA, cbo1556	0.21	0.35	0.274	-1.009	0.0161	0.00938	0.143	0.366	0.343	0.382	0.143	0.102	0.343	0.0174	0.01	0.859	0.0721	0.0461
cbo1557	cbo1557	0.303	0.186	0.126	-1.112	0.00347	0.00156	0.23	0.122	0.104	0.573	0.0385	0.0189	0.52	0.00506	0.00221	0.651	0.0206	0.00909
cbo1558	cbo1558	0.361	0.0333	0.016	-0.555	0.0276	0.0175	0.202	0.117	0.099	0.95	0.0221	0.00904	0.909	0.000883	0.000226	1.297	0.00274	0.000538
cbo1559	cbo1559	0.232	0.0276	0.0127	-0.279	0.0242	0.015	-0.907	0.00018	4.76e-05	-0.859	0.00637	0.00171	-0.788	0.000932	0.000246	-0.97	0.00538	0.00143
cbo1560	cbo1560	0.185	0.363	0.285	0.643	0.00405	0.00188	0.402	0.0466	0.0359	0.387	0.183	0.137	-0.05	0.74	0.725	-0.099	0.488	0.454
cbo1561	deoR, cbo1561	-0.603	0.0549	0.0296	0.507	0.000879	0.000288	0.292	0.0115	0.00731	0.102	0.509	0.46	0.029	0.787	0.776	-0.201	0.165	0.129
cbo1563	deoC, dra, cbo1563	-0.385	0.00505	0.00144	0.548	0.00148	0.000548	1.034	5.64e-05	9.87e-06	1.802	0.000186	8.8e-06	2.601	2.88e-05	1.82e-06	1.983	0.000762	7.18e-05
cbo1564	rbsK, cbo1564	0.51	0.00503	0.00142	1.224	0.0012	0.000423	1.474	9.77e-05	2.06e-05	1.745	0.00783	0.00224	2.933	4.29e-05	3.23e-06	2.308	0.000843	8.63e-05
cbo1565	hisZ, cbo1565	NA	NA		NA	NA		NA	NA		NA	NA		NA	NA		NA	NA
cbo1566	hisG, cbo1566	0.014	0.946	0.943	-0.055	0.783	0.767	NA	NA	NA	NA	NA	NA	0.976	0.0631	0.0461	NA	NA	NA
cbo1567	hisD, cbo1567	NA	NA		NA	NA		NA	NA		NA	NA		NA	NA		NA	NA
cbo1568	hisB, cbo1568	NA	NA	NA	NA	NA	NA	NA	NA	NA	NA	NA	NA	NA	NA	NA	-1.292	0.0845	0.0561
cbo1569	hisH, cbo1569	NA	NA		NA	NA		NA	NA		NA	NA		NA	NA		NA	NA
cbo1570	hisA, cbo1570	NA	NA		NA	NA		NA	NA		NA	NA		NA	NA		NA	NA
cbo1571	hisC, cbo1571	NA	NA		NA	NA		NA	NA		NA	NA		NA	NA		NA	NA
cbo1572	hisF, cbo1572	0.213	0.363	0.286	NA	NA	NA	NA	NA	NA	NA	NA	NA	NA	NA	NA	NA	NA	NA
cbo1573	hisI, cbo1573	NA	NA		NA	NA		NA	NA		NA	NA		NA	NA		NA	NA
cbo1574	hisE, cbo1574	NA	NA		NA	NA		NA	NA		NA	NA		NA	NA		NA	NA
cbo1575	cbo1575	0.868	0.000252	2.31e-05	1.553	0.000582	0.000175	1.422	0.000999	0.000424	1.635	0.0185	0.00709	1.247	0.00358	0.00145	1.137	0.0452	0.0254
cbo1576	cbo1576	0.705	0.000524	6.57e-05	1.514	5.83e-05	6.7e-06	1.764	0.000203	5.62e-05	1.565	0.0294	0.0133	1.227	0.000729	0.000177	1.359	0.00748	0.00232
cbo1577	cbo1577	0.681	0.00224	0.000506	1.375	7.42e-05	1.05e-05	1.461	0.000161	4.09e-05	1.222	0.00562	0.00145	1.288	0.0016	0.00051	1.513	0.00982	0.00336
cbo1578	cbo1578	0.535	0.00174	0.000357	1.364	0.000112	1.9e-05	1.397	1.94e-05	1.9e-06	0.518	0.0275	0.0121	0.912	0.000926	0.000242	1.073	0.00234	0.000427
cbo1579	cbo1579	0.313	0.00832	0.00274	-0.315	0.0583	0.0415	3.325	8.15e-06	1.47e-07	2.201	0.00388	0.000872	2.543	6.16e-05	5.62e-06	2.756	0.000598	4.66e-05
cbo1580	cbo1580	-0.003	0.972	0.97	-0.642	0.000415	0.000115	2.571	8.15e-06	1.97e-07	2.062	0.000359	2.85e-05	2.555	6.01e-05	5.35e-06	2.904	0.000181	2.11e-06
cbo1581	cbo1581	0.623	0.0007	0.0001	-0.212	0.16	0.131	2.907	8.15e-06	1.86e-07	2.158	0.000723	8.93e-05	1.838	0.000524	0.000109	2.092	0.00103	0.000114
cbo1582	cbo1582	NA	NA		NA	NA		NA	NA		NA	NA		NA	NA		NA	NA
cbo1583	cbo1583	NA	NA		NA	NA		NA	NA		NA	NA		NA	NA		NA	NA
cbo1584	cbo1584	NA	NA		NA	NA		NA	NA		NA	NA		NA	NA		NA	NA
cbo1585	cbo1585	0.431	0.0243	0.0107	NA	NA	NA	NA	NA	NA	0.891	0.108	0.0721	1.59	0.00272	0.00101	1.832	0.0182	0.00782
cbo1586	cbo1586	0.263	0.108	0.0661	0.062	0.754	0.737	0.298	0.166	0.146	0.427	0.13	0.0909	1.527	0.0273	0.0172	1.332	0.0812	0.0533
cbo1587	arcA2, cbo1587	-0.55	0.000574	7.49e-05	0.238	0.0321	0.0209	0.602	0.00154	0.000704	3.494	0.000118	1.38e-06	5.928	2.73e-05	1.65e-06	6.141	0.000432	2.53e-05
cbo1588	arcD, cbo1588	-0.207	0.0361	0.0177	0.066	0.6	0.574	0.296	0.0228	0.016	2.407	0.000459	4.4e-05	4.833	1.91e-05	8.24e-07	4.954	8.23e-05	2.55e-07
cbo1589	cbo1589	-1.559	0.0007	0.000101	-0.489	0.0319	0.0207	-1.08	0.0242	0.017	-0.873	0.113	0.0766	0.397	0.0877	0.068	-0.689	0.19	0.152
cbo1590	cbo1590	-0.399	0.0361	0.0177	0.179	0.196	0.164	0.827	0.000268	7.99e-05	0.285	0.28	0.226	0.403	0.0172	0.00987	0.136	0.587	0.56
cbo1591	cbo1591	-0.186	0.236	0.169	0.504	0.0365	0.0244	1.071	0.000335	0.000108	0.486	0.145	0.104	0.574	0.011	0.00578	0.446	0.232	0.193
cbo1592	cbo1592	0.176	0.227	0.16	0.336	0.014	0.00789	1.291	4.02e-05	5.88e-06	0.396	0.0668	0.0387	0.306	0.0492	0.0345	0.142	0.225	0.186
cbo1594	cbo1594	0.04	0.828	0.808	0.419	0.035	0.0231	0.536	0.0309	0.0224	-2.285	0.000863	0.000116	-3.808	0.00113	0.000314	-6.144	0.000262	9.26e-06
cbo1595	cbo1595	-0.357	0.161	0.106	-0.91	0.0206	0.0125	1.032	0.0318	0.0233	0.49	0.272	0.219	0.992	0.0614	0.0447	0.537	0.332	0.291
cbo1596	cbo1596	-0.252	0.106	0.064	0.259	0.0627	0.0452	0.209	0.194	0.173	1.409	0.0175	0.00659	0.901	0.0337	0.022	1.036	0.0287	0.014
cbo1597	cbo1597	0.005	0.972	0.97	-0.325	0.182	0.15	NA	NA	NA	NA	NA	NA	NA	NA	NA	NA	NA	NA
cbo1598	cbo1598	NA	NA		NA	NA		NA	NA		NA	NA		NA	NA		NA	NA
cbo1599	cbo1599	NA	NA		NA	NA		NA	NA		NA	NA		NA	NA		NA	NA
cbo1600	cbo1600	0.319	0.0434	0.022	0.554	0.0454	0.0313	0.577	0.00449	0.00248	-1.246	0.0295	0.0134	-0.338	0.418	0.386	-1.067	0.109	0.0769
cbo1601	cbo1601	-0.319	0.0158	0.00623	0.114	0.233	0.199	1.428	5.43e-05	9.36e-06	0.705	0.0188	0.00727	0.98	0.000513	0.000105	0.802	0.00597	0.00167
cbo1602	glcK, cbo1602	-0.134	0.197	0.135	0.07	0.437	0.402	0.17	0.0694	0.0557	0.825	0.00477	0.00116	1.328	0.000244	3.64e-05	0.774	0.00295	0.000599
cbo1604	malL, cbo1604	-0.05	0.654	0.591	0.13	0.531	0.499	1.117	0.00232	0.00114	2.456	0.00492	0.00121	2.173	0.000172	2.26e-05	1.89	0.00653	0.0019
cbo1605	cbo1605	0.199	0.0964	0.0575	0.48	0.0235	0.0145	0.766	0.0068	0.00398	1.279	0.00665	0.00182	1.774	0.000139	1.7e-05	1.68	0.00277	0.000549
cbo1606	cbo1606	0.322	0.0529	0.0283	0.487	0.00626	0.00311	0.682	0.00661	0.00384	0.627	0.0824	0.0511	1.176	0.000436	8.49e-05	0.942	0.00578	0.00158
cbo1607	cbo1607	0.029	0.775	0.738	-0.605	0.000667	0.000205	-2.93	8.15e-06	2.23e-07	-4.01	0.00109	0.000156	-5.149	1.72e-05	6.69e-07	-4.175	0.00955	0.00324
cbo1608	cbo1608	NA	NA		NA	NA		NA	NA		NA	NA		NA	NA		NA	NA
cbo1609	cbo1609	-0.143	0.2	0.138	-0.637	0.00061	0.000185	-1.867	2.35e-05	2.47e-06	-4.381	0.000122	2.44e-06	-5.625	7.23e-06	6.67e-08	-6.471	8.23e-05	2.38e-07
cbo1610	cbo1610	0.066	0.476	0.397	0.13	0.265	0.231	-0.235	0.0217	0.0151	-3.862	0.000112	7.76e-07	-4.682	2.05e-05	9.15e-07	-7.318	8.23e-05	3.91e-07
cbo1612	cbo1612	0.576	0.000695		0.254	0.0929		-0.101	0.64		0.492	0.266		0.549	0.163		0.842	0.148
cbo1613	cbo1613	NA	NA	9.79e-05	NA	NA	0.0707	NA	NA	0.628	NA	NA	0.213	NA	NA	0.137	NA	NA	0.112
cbo1614	cbo1614	0.685	0.00473	0.00131	1.409	0.00247	0.00104	0.193	0.407	0.385	0.136	0.709	0.681	1.179	0.00627	0.00289	1.001	0.00581	0.00159
cbo1615	cbo1615	0.541	0.000784	0.000117	1.06	9.69e-05	1.5e-05	2.221	9.83e-06	4.16e-07	0.737	0.0596	0.0337	0.792	0.000723	0.000175	0.919	0.00643	0.00187
cbo1616	cbo1616	0.559	0.00411	0.0011	1.169	5.37e-05	5.95e-06	2.3	1.02e-05	4.57e-07	0.405	0.0802	0.0493	0.463	0.0261	0.0163	0.479	0.0124	0.00463
cbo1618	cbo1618	0.311	0.0131	0.00486	0.296	0.0078	0.00401	0.018	0.884	0.882	-2.594	0.000445	4.16e-05	-3.826	8.97e-06	1.85e-07	-2.532	0.0182	0.00783
cbo1619	cbo1619	0.057	0.672	0.613	0.247	0.074	0.0549	-0.146	0.403	0.38	-3.289	0.00039	3.31e-05	-4.962	3.9e-05	2.77e-06	-6.961	8.23e-05	3.65e-07
cbo1620	colA, cbo1620	1.173	3.61e-05	7.05e-07	0.612	0.000768	0.000245	0.867	0.00013	3.08e-05	-0.112	0.583	0.541	-1.169	0.000367	6.46e-05	-2.342	0.00316	0.000651
cbo1621	metF, cbo1621	0.403	0.124	0.0777	1.163	0.0114	0.00627	NA	NA	NA	NA	NA	NA	NA	NA	NA	NA	NA	NA
cbo1622	cbo1622	1.036	0.00168	0.000342	1.235	0.00985	0.00527	1.314	0.0212	0.0147	0.763	0.141	0.1	NA	NA	NA	1.403	0.0758	0.0488
cbo1623	metH, cbo1623	0.98	4.8e-05	1.46e-06	0.845	0.000418	0.000116	0.58	0.00349	0.00186	0.294	0.132	0.0926	0.169	0.15	0.125	0.082	0.696	0.675
cbo1624	cbo1624	-0.521	0.0134	0.00499	-1.001	0.0164	0.00959	0.469	0.121	0.102	-0.382	0.357	0.302	0.416	0.243	0.213	-0.289	0.324	0.283
cbo1625	cbo1625	NA	NA	NA	NA	NA	NA	NA	NA	NA	NA	NA	NA	NA	NA	NA	3.092	0.00725	0.00222
cbo1626	cbo1626	NA	NA	NA	NA	NA	NA	NA	NA	NA	NA	NA	NA	NA	NA	NA	1.919	0.0354	0.0184
cbo1628	acoR, cbo1628	0.344	0.00963	0.00331	0.692	0.000907	0.0003	0.82	0.000893	0.000369	-0.167	0.651	0.617	0.057	0.749	0.735	0.212	0.219	0.18
cbo1629	cbo1629	-1.025	0.00105	0.000175	-0.01	0.957	0.956	0.027	0.895	0.893	NA	NA	NA	0.843	0.0811	0.062	1.139	0.0999	0.0691
cbo1630	acoA, cbo1630	-0.861	0.00198	0.000425	-2.399	0.0019	0.000752	-1.729	0.0287	0.0206	-7.681	0.00258	0.000496	-1.566	0.104	0.0825	-2.168	0.266	0.226
cbo1631	acoB, cbo1631	-0.594	0.00821	0.00269	-1.582	0.00532	0.00257	-2.484	0.0365	0.0272	-4.531	0.00653	0.00177	-0.533	0.17	0.144	0.389	0.359	0.318
cbo1632	acoX, cbo1632	-0.551	0.0105	0.00367	-1.363	0.0359	0.0239	-0.744	0.0506	0.0392	-5.404	0.00477	0.00116	-2.449	0.163	0.138	-0.586	0.23	0.191
cbo1633	acoC, pdhC, cbo1633	-0.307	0.0687	0.0384	-1.418	0.00701	0.00354	-2.172	0.0352	0.0261	-2.442	0.0196	0.00772	-0.867	0.0775	0.0586	-1.032	0.403	0.363
cbo1634	acoL, cbo1634	-0.125	0.39	0.312	-0.883	0.0222	0.0136	-1.924	0.000787	0.000316	-2.238	0.0229	0.00948	-2.086	0.00676	0.00318	-1.67	0.0343	0.0176
cbo1635	lplA2, cbo1635	-0.216	0.165	0.109	-0.322	0.403	0.366	-1.073	0.0317	0.0231	-2.542	0.0184	0.00703	-0.631	0.131	0.107	0.904	0.135	0.1
cbo1636	opuCA, opuBA, proV, cbo1636	-0.443	0.00335	0.000838	-0.071	0.44	0.405	-1.112	6.16e-05	1.12e-05	-1.093	0.00321	0.000664	-0.659	0.0158	0.00889	0.062	0.803	0.791
cbo1637	opuCB, opuBB, cbo1637	-0.623	0.000658	9.04e-05	-0.621	0.00164	0.000626	-1.133	3.49e-05	4.85e-06	-0.98	0.00617	0.00164	-0.651	0.00384	0.00158	0.06	0.715	0.697
cbo1638	thrC, cbo1638	0.63	0.0007	0.0001	1.452	9.71e-05	1.51e-05	1.18	0.000208	5.78e-05	0.532	0.0787	0.0481	-0.09	0.71	0.69	0.647	0.0567	0.0339
cbo1639	thrB, cbo1639	0.055	0.608	0.537	0.906	0.000587	0.000177	0.727	0.00435	0.00239	0.938	0.0308	0.0142	0.091	0.738	0.722	0.611	0.423	0.384
cbo1640	lysC, apk, cbo1640	-0.215	0.0724	0.0408	0.736	0.000738	0.000234	0.816	0.00104	0.000443	1.008	0.00564	0.00146	0.621	0.135	0.11	0.452	0.233	0.194
cbo1641	hom, tdm, cbo1641	-0.029	0.806	0.779	0.271	0.242	0.208	0.257	0.056	0.0439	0.46	0.384	0.329	-0.243	0.512	0.485	-0.438	0.112	0.0799
cbo1642	cbo1642	0.063	0.555	0.482	0.499	0.00346	0.00155	1.293	0.00061	0.000228	1.084	0.00768	0.00219	1.304	0.00018	2.44e-05	1.557	0.00132	0.000169
cbo1643	adhB, cbo1643	-0.822	0.000114	6.87e-06	-3.449	4.57e-06	4.51e-09	-5.312	7.91e-06	1.12e-08	-4.377	0.000118	1.61e-06	-2.299	0.00411	0.00171	-0.46	0.0533	0.0312
cbo1644	pyrK1, cbo1644	-0.636	0.000713	0.000103	-2.876	4.57e-06	1.52e-08	-2.172	8.56e-06	2.92e-07	-1.762	0.000779	9.99e-05	-1.223	0.00662	0.00309	-0.233	0.222	0.183
cbo1645	gltD, aspB, cbo1645	-0.454	0.00301	0.000728	-2.533	4.77e-06	3.18e-08	-2.072	1.27e-05	8.26e-07	-1.654	0.000959	0.000132	-1.2	0.00644	0.00299	-0.186	0.187	0.149
cbo1646	cbo1646	-0.038	0.687	0.629	0.179	0.185	0.153	0.414	0.0544	0.0425	0.101	0.62	0.583	0.174	0.214	0.185	0.283	0.0609	0.0371
cbo1647	cbo1647	0.056	0.612	0.542	0.127	0.239	0.205	0.805	0.00478	0.00267	0.214	0.282	0.228	0.268	0.0375	0.0251	0.649	0.0191	0.00827
cbo1648	cbo1648	NA	NA		NA	NA		NA	NA		NA	NA		NA	NA		NA	NA
cbo1649	cbo1649	0.137	0.392	0.315	-0.111	0.233	0.2	-0.996	0.00308	0.00161	1.362	0.00961	0.00294	0.288	0.242	0.212	-0.753	0.0401	0.0218
cbo1650	cbo1650	NA	NA	NA	NA	NA	NA	NA	NA	NA	0.204	0.589	0.547	NA	NA	NA	NA	NA	NA
cbo1651	cbo1651	-0.155	0.146	0.094	0.047	0.637	0.612	-2.184	8.34e-05	1.69e-05	-2.991	0.0215	0.00872	-3.408	0.00125	0.00036	-2.703	0.0216	0.00968
cbo1652	cbo1652	0.131	0.315	0.241	0.434	0.0122	0.00674	-1.308	0.0162	0.0108	0.831	0.123	0.0846	0.857	0.0742	0.0557	0.988	0.0344	0.0177
cbo1653	cbo1653	NA	NA		NA	NA		NA	NA		NA	NA		NA	NA		NA	NA
cbo1654	cbo1654	0.034	0.715	0.664	0.135	0.147	0.119	-1.609	0.00031	9.72e-05	-2.136	0.000371	3.01e-05	-2.776	0.000425	8.02e-05	-3.086	0.00384	0.000847
cbo1655	cbo1655	1.923	1.5e-05	1.4e-07	2.391	8.39e-06	2.38e-07	3.156	7.97e-06	9.2e-08	1.768	0.00125	0.000186	1.109	0.00334	0.00133	0.684	0.0607	0.0368
cbo1656	cbo1656	0.065	0.502	0.425	-0.3	0.0127	0.00709	0.195	0.129	0.11	1.003	0.00202	0.000358	-0.258	0.0369	0.0245	-1.301	0.00149	0.000208
cbo1657	cbo1657	-0.208	0.0509	0.027	-0.317	0.00725	0.00369	0.436	0.00447	0.00247	0.382	0.0834	0.0518	-0.176	0.117	0.0943	0.478	0.298	0.257
cbo1658	cbo1658	0.358	0.0122	0.00447	0.388	0.0901	0.0684	-0.127	0.563	0.548	NA	NA	NA	NA	NA	NA	NA	NA	NA
cbo1659	cbo1659	0.073	0.513	0.436	0.13	0.531	0.499	0.784	0.0978	0.0812	NA	NA	NA	1.089	0.052	0.0369	NA	NA	NA
cbo1660	alr, dal, cbo1660	-0.375	0.0355	0.0173	0.329	0.336	0.301	0.645	0.0667	0.0535	1.799	0.00684	0.00188	1.364	0.0026	0.000953	1.453	0.00806	0.00256
cbo1661	cbo1661	NA	NA	NA	NA	NA	NA	0.34	0.202	0.181	0.622	0.192	0.145	0.899	0.0451	0.0313	1.608	0.12	0.0869
cbo1662	cbo1662	0.099	0.493	0.415	0.057	0.801	0.787	0.67	0.00751	0.00444	0.556	0.0704	0.0415	0.861	0.00276	0.00104	1.031	0.00672	0.00201
cbo1663	cbo1663	0.308	0.0498	0.0262	1.544	8.39e-05	1.23e-05	1.435	0.000105	2.27e-05	0.829	0.00502	0.00126	0.733	0.00313	0.00122	0.14	0.497	0.464
cbo1664	cbo1664	0.03	0.754	0.71	0.009	0.908	0.904	-1.5	0.000677	0.000261	-2.281	0.0649	0.0373	-2.061	0.024	0.0147	-2.148	0.183	0.145
cbo1665	cbo1665	NA	NA		NA	NA		NA	NA		NA	NA		NA	NA		NA	NA
cbo1666	cbo1666	NA	NA	NA	NA	NA	NA	NA	NA	NA	NA	NA	NA	2.968	0.00219	0.000769	2.728	0.0333	0.017
cbo1667	cbo1667	-0.282	0.0889	0.0523	0.164	0.117	0.0919	0.904	0.000232	6.7e-05	1.261	0.0218	0.0089	0.906	0.00476	0.00206	1.102	0.00147	0.000201
cbo1668	cbo1668	NA	NA	NA	NA	NA	NA	NA	NA	NA	NA	NA	NA	NA	NA	NA	-1.462	0.0714	0.0456
cbo1669	cbo1669	NA	NA		NA	NA		NA	NA		NA	NA		NA	NA		NA	NA
cbo1670	cbo1670	-0.086	0.376	0.299	0.08	0.473	0.438	0.46	0.00124	0.00055	0.446	0.0538	0.0297	0.538	0.00456	0.00195	0.734	0.00416	0.000963
cbo1671	cbo1671	0.317	0.0831	0.0479	0.143	0.148	0.12	-0.722	0.0539	0.042	-0.386	0.0759	0.0457	-0.688	0.00274	0.00102	-1.339	0.0128	0.00481
cbo1672	cbo1672	NA	NA		NA	NA		NA	NA		NA	NA		NA	NA		NA	NA
cbo1673	cbo1673	NA	NA		NA	NA		NA	NA		NA	NA		NA	NA		NA	NA
cbo1674	cbo1674	NA	NA		NA	NA		NA	NA		NA	NA		NA	NA		NA	NA
cbo1675	cbo1675	NA	NA		NA	NA		NA	NA		NA	NA		NA	NA		NA	NA
cbo1676	cbo1676	NA	NA		NA	NA		NA	NA		NA	NA		NA	NA		NA	NA
cbo1677	cbo1677	NA	NA	NA	NA	NA	NA	NA	NA	NA	NA	NA	NA	1.944	0.0184	0.0107	NA	NA	NA
cbo1678	cbo1678	NA	NA		NA	NA		NA	NA		NA	NA		NA	NA		NA	NA
cbo1679	cbo1679	0.713	0.00405	0.00107	1.223	0.0101	0.00543	2.3	0.000377	0.000125	0.541	0.235	0.184	1.365	0.0523	0.0371	0.6	0.224	0.185
cbo1679A	cbo1679A	0.851	7.03e-05	3.03e-06	1.454	0.000115	1.96e-05	2.437	8.15e-06	1.56e-07	0.615	0.0222	0.00908	0.851	0.00108	0.000299	1.089	0.0146	0.00576
cbo1680	cbo1680	0.663	0.000485	5.94e-05	1.239	9.94e-05	1.57e-05	2.258	8.56e-06	2.71e-07	0.311	0.0824	0.0511	0.374	0.0289	0.0184	0.542	0.0946	0.0642
cbo1681	cbo1681	NA	NA		NA	NA		NA	NA		NA	NA		NA	NA		NA	NA
cbo1682	cbo1682	0.761	0.00403	0.00106	1.014	0.00217	0.000886	1.77	0.000436	0.000151	4.372	0.00575	0.0015	2.095	0.00812	0.00399	1.494	0.0484	0.0277
cbo1683	cbo1683	0.795	0.0203	0.00854	NA	NA	NA	2.302	0.00756	0.00449	4.239	0.00157	0.000253	2.797	0.00622	0.00287	2.802	0.0299	0.0148
cbo1684	cbo1684	NA	NA	NA	NA	NA	NA	NA	NA	NA	5.031	0.0059	0.00155	1.238	0.0414	0.0282	NA	NA	NA
cbo1685	cbo1685	0.914	0.0134	0.00501	NA	NA	NA	2.099	0.00608	0.0035	5.775	0.00201	0.000355	4.315	0.0117	0.00621	6.107	0.0107	0.00375
cbo1686	cbo1686	NA	NA	NA	NA	NA	NA	2.151	0.00577	0.0033	7.31	0.00862	0.00253	3.924	0.00804	0.00394	3.404	0.0537	0.0315
cbo1687	cbo1687	0.651	0.0359	0.0176	1.068	0.0141	0.00799	2.514	0.0101	0.00633	6.259	0.00614	0.00163	3.28	0.00425	0.00179	2.403	0.0385	0.0206
cbo1688	cbo1688	0.777	0.0216	0.0093	1.231	0.00995	0.00533	2.748	0.00682	0.00399	6.424	0.00493	0.00122	3.353	0.00301	0.00116	2.763	0.0557	0.033
cbo1689	cbo1689	0.745	0.0244	0.0108	0.998	0.0166	0.00968	1.649	0.0101	0.00624	3.848	0.00202	0.000359	3.671	0.0162	0.00919	2.462	0.0218	0.00978
cbo1690	cbo1690	NA	NA	NA	NA	NA	NA	NA	NA	NA	5.861	0.0044	0.00105	6.272	0.00225	0.000792	6.821	0.00923	0.00308
cbo1691	erF, cbo1691	NA	NA	NA	NA	NA	NA	NA	NA	NA	6.102	0.00941	0.00285	5.077	0.00841	0.00417	5.567	0.0119	0.00442
cbo1692	cbo1692	NA	NA	NA	NA	NA	NA	1.873	0.0077	0.0046	4.301	0.0026	0.000501	4.575	0.0161	0.0091	4.487	0.0159	0.00647
cbo1693	cbo1693	NA	NA	NA	NA	NA	NA	1.646	0.0101	0.00627	4.669	0.000481	4.82e-05	3.909	0.0059	0.00268	3.068	0.0572	0.0343
cbo1694	cbo1694	NA	NA	NA	NA	NA	NA	1.716	0.00924	0.00567	5.596	0.00449	0.00108	4.042	0.00319	0.00125	2.851	0.0667	0.0417
cbo1695	cbo1695	NA	NA	NA	NA	NA	NA	1.669	0.0098	0.00607	4.447	0.00141	0.000215	5.141	0.0084	0.00415	4.563	0.0155	0.00628
cbo1696	cbo1696	NA	NA	NA	0.557	0.0635	0.0459	1.615	0.0105	0.00656	4.23	0.011	0.00352	3.865	0.00112	0.000313	4.304	0.122	0.0882
cbo1697	cbo1697	-0.102	0.653	0.59	0.061	0.758	0.741	1.511	0.012	0.00768	4.521	0.00153	0.000243	3.868	0.00138	0.000419	2.623	0.0665	0.0415
cbo1698	cbo1698	NA	NA	NA	NA	NA	NA	NA	NA	NA	4.63	0.000637	7.34e-05	2.881	0.00215	0.000746	2.613	0.0351	0.0182
cbo1699	cbo1699	NA	NA	NA	NA	NA	NA	NA	NA	NA	3.756	0.00249	0.000472	3.437	0.0103	0.00531	2.265	0.0261	0.0124
cbo1700	cbo1700	0.161	0.295	0.222	0.418	0.115	0.0901	1.493	0.00809	0.00486	3.314	0.00273	0.000541	1.658	0.0246	0.0151	2.562	0.00958	0.00325
cbo1701	cbo1701	NA	NA	NA	NA	NA	NA	NA	NA	NA	4.146	0.000559	6.05e-05	2.412	0.00214	0.000739	2.308	0.0602	0.0364
cbo1702	cbo1702	NA	NA	NA	NA	NA	NA	0.731	0.0524	0.0408	3.755	0.00127	0.00019	2.428	0.000517	0.000107	2.979	0.0473	0.0269
cbo1703	cbo1703	-0.241	0.311	0.237	0.045	0.73	0.711	1.014	0.00667	0.00389	3.419	0.00213	0.000385	1.961	0.000371	6.54e-05	1.927	0.0232	0.0106
cbo1704	cbo1704	-0.156	0.219	0.154	0.031	0.872	0.865	0.884	0.0195	0.0134	3.916	0.00078	0.0001	2.422	0.000444	8.72e-05	2	0.0543	0.0319
cbo1705	cbo1705	-0.118	0.462	0.383	NA	NA	NA	1.105	0.0315	0.023	3.336	0.000924	0.000126	1.734	0.00145	0.000449	2.46	0.0312	0.0156
cbo1706	cbo1706	NA	NA	NA	NA	NA	NA	NA	NA	NA	3.822	0.000701	8.54e-05	2.535	0.000517	0.000106	2.092	0.0501	0.0289
cbo1707	cbo1707	-0.081	0.717	0.667	NA	NA	NA	1.468	0.0128	0.00822	3.32	0.00075	9.39e-05	2.165	0.000327	5.4e-05	2.616	0.0132	0.00501
cbo1708	cbo1708	NA	NA	NA	NA	NA	NA	1.279	0.017	0.0114	3.866	0.000346	2.68e-05	2.121	0.000171	2.24e-05	3.001	0.028	0.0136
cbo1709	cbo1709	NA	NA	NA	NA	NA	NA	NA	NA	NA	4.679	0.00071	8.7e-05	4.173	0.00459	0.00197	1.953	0.0688	0.0436
cbo1710	cbo1710	0.23	0.0561	0.0304	NA	NA	NA	0.771	0.0143	0.00936	3.751	0.000453	4.26e-05	2.285	0.00264	0.000972	2.343	0.038	0.0202
cbo1711	cbo1711	0.21	0.0882	0.0517	-0.29	0.219	0.185	0.48	0.0138	0.00899	3.227	0.00183	0.000313	1.97	0.00881	0.0044	2.834	0.0295	0.0145
cbo1712	cbo1712	0.143	0.24	0.172	-0.177	0.408	0.372	0.645	0.0461	0.0354	3.269	0.00109	0.000155	1.632	0.000517	0.000107	1.661	0.00872	0.00286
cbo1712A	cbo1712A	NA	NA	NA	NA	NA	NA	NA	NA	NA	3.176	0.00941	0.00286	2.581	0.0109	0.00573	3.343	0.0237	0.0109
cbo1713	cbo1713	0.135	0.554	0.481	-0.081	0.686	0.664	0.383	0.169	0.148	3.461	0.000504	5.22e-05	1.695	0.000883	0.000226	1.866	0.0178	0.00755
cbo1714	cbo1714	0.118	0.29	0.217	-0.119	0.562	0.532	0.427	0.0188	0.0127	3.411	0.000467	4.5e-05	1.593	0.000323	5.31e-05	1.592	0.00454	0.00112
cbo1715	cbo1715	0.03	0.772	0.733	NA	NA	NA	NA	NA	NA	3.431	0.000563	6.13e-05	1.947	0.00197	0.000665	2.831	0.0296	0.0145
cbo1716	cbo1716	0.239	0.0693	0.0387	-0.065	0.744	0.726	0.413	0.102	0.0851	3.205	0.00039	3.3e-05	1.595	0.00124	0.000357	0.984	0.121	0.0877
cbo1717	cbo1717	0.159	0.187	0.127	-0.249	0.045	0.0309	0.821	0.0416	0.0316	2.512	0.00827	0.0024	1.184	0.00106	0.000288	1.69	0.00431	0.00103
cbo1718	cbo1718	NA	NA	NA	NA	NA	NA	1.468	0.0128	0.00823	1.308	0.0578	0.0325	1.543	0.028	0.0176	0.782	0.162	0.126
cbo1719	cbo1719	-0.777	0.0037	0.000958	-1.122	0.00171	0.000659	-1.029	0.00162	0.000748	1.348	0.0506	0.0274	1.21	0.0261	0.0163	1.114	0.0466	0.0265
cbo1720	cbo1720	NA	NA		NA	NA		NA	NA		NA	NA		NA	NA		NA	NA
cbo1721	cbo1721	0.14	0.232	0.165	0.441	0.0631	0.0455	0.691	0.0284	0.0204	2.173	0.0729	0.0436	0.736	0.0286	0.0181	0.741	0.151	0.115
cbo1722	cbo1722	NA	NA	NA	NA	NA	NA	NA	NA	NA	3.277	0.0117	0.00384	NA	NA	NA	NA	NA	NA
cbo1723	cbo1723	NA	NA	NA	NA	NA	NA	NA	NA	NA	3.828	0.0188	0.00721	NA	NA	NA	NA	NA	NA
cbo1724	cbo1724	NA	NA	NA	NA	NA	NA	NA	NA	NA	2.358	0.0539	0.0298	NA	NA	NA	NA	NA	NA
cbo1725	cbo1725	NA	NA	NA	NA	NA	NA	NA	NA	NA	4.279	0.00722	0.00203	NA	NA	NA	NA	NA	NA
cbo1726	cbo1726	NA	NA		NA	NA		NA	NA		NA	NA		NA	NA		NA	NA
cbo1727	cbo1727	NA	NA	NA	NA	NA	NA	NA	NA	NA	2.432	0.0117	0.00383	1.06	0.168	0.142	1.219	0.0916	0.0618
cbo1728	cbo1728	0.03	0.773	0.734	0.131	0.528	0.495	NA	NA	NA	2.038	0.00408	0.000949	1.089	0.0184	0.0107	0.488	0.406	0.367
cbo1729	cbo1729	NA	NA	NA	NA	NA	NA	NA	NA	NA	0.334	0.408	0.354	NA	NA	NA	NA	NA	NA
cbo1730	cbo1730	NA	NA	NA	NA	NA	NA	NA	NA	NA	2.298	0.0174	0.00653	1.89	0.0193	0.0114	2.304	0.039	0.0208
cbo1731	cbo1731	0.009	0.963	0.961	NA	NA	NA	NA	NA	NA	2.23	0.00538	0.00137	1.47	0.00933	0.00471	0.925	0.131	0.0968
cbo1732	cbo1732	NA	NA	NA	NA	NA	NA	NA	NA	NA	2.161	0.0374	0.0182	NA	NA	NA	NA	NA	NA
cbo1733	cbo1733	0.156	0.182	0.123	1.31	0.00857	0.00445	NA	NA	NA	2.188	0.00387	0.000866	1.066	0.013	0.00704	1.39	0.0767	0.0496
cbo1734	cbo1734	0.298	0.0747	0.0423	-0.352	0.158	0.129	NA	NA	NA	2.11	0.00429	0.00101	1.047	0.0137	0.00751	0.375	0.488	0.454
cbo1735	cbo1735	0.204	0.0958	0.057	-0.238	0.114	0.0892	0.844	0.0394	0.0296	2.125	0.00288	0.000574	0.909	0.0119	0.00636	0.45	0.223	0.184
cbo1736	cbo1736	-0.117	0.304	0.23	-0.066	0.571	0.543	1.081	0.000167	4.32e-05	0.446	0.129	0.0906	-0.43	0.0195	0.0115	-0.723	0.00563	0.00152
cbo1737	cbo1737	0.624	0.0404	0.0203	NA	NA	NA	NA	NA	NA	2.029	0.00347	0.000739	1.173	0.0455	0.0316	1.324	0.0817	0.0538
cbo1738	cbo1738	NA	NA	NA	NA	NA	NA	NA	NA	NA	3.823	0.00898	0.00266	NA	NA	NA	NA	NA	NA
cbo1739	cbo1739	0.058	0.79	0.759	NA	NA	NA	NA	NA	NA	2.556	0.03	0.0137	-0.23	0.462	0.432	1.983	0.0474	0.027
cbo1740	cbo1740	0.382	0.0917	0.0542	NA	NA	NA	NA	NA	NA	2.024	0.0162	0.00597	1.005	0.06	0.0435	NA	NA	NA
cbo1741	cbo1741	0.606	0.0108	0.00381	0.154	0.465	0.431	NA	NA	NA	2.21	0.0199	0.00788	NA	NA	NA	0.709	0.183	0.145
cbo1742	cbo1742	NA	NA	NA	NA	NA	NA	NA	NA	NA	2.079	0.0911	0.0579	NA	NA	NA	NA	NA	NA
cbo1743	cbo1743	NA	NA	NA	NA	NA	NA	NA	NA	NA	2.494	0.0233	0.00969	NA	NA	NA	NA	NA	NA
cbo1744	cbo1744	0.353	0.0159	0.00631	NA	NA	NA	NA	NA	NA	1.527	0.0234	0.00976	0.699	0.111	0.0888	1.26	0.0874	0.0585
cbo1745	cbo1745	0.236	0.208	0.145	-0.357	0.154	0.125	NA	NA	NA	1.712	0.0138	0.00478	2.233	0.0142	0.00788	NA	NA	NA
cbo1746	cbo1746	NA	NA		NA	NA		NA	NA		NA	NA		NA	NA		NA	NA
cbo1747	cbo1747	-0.502	0.0442	0.0225	-0.56	0.146	0.117	0.126	0.604	0.59	-0.051	0.868	0.859	-0.913	0.0184	0.0107	-0.713	0.012	0.00446
cbo1748	cbo1748	0.054	0.669	0.609	-0.144	0.49	0.457	0.632	0.0309	0.0225	1.233	0.0122	0.00408	0.45	0.135	0.111	0.959	0.125	0.0913
cbo1749	cbo1749	0.087	0.422	0.343	-0.134	0.379	0.343	0.356	0.0134	0.00865	0.919	0.0177	0.00667	0.066	0.61	0.586	0.344	0.483	0.448
cbo1750	cbo1750	0.103	0.347	0.271	-0.971	0.0139	0.00782	-0.256	0.191	0.17	0.626	0.0188	0.00722	-0.302	0.596	0.571	0.178	0.747	0.731
cbo1751	cbo1751	NA	NA		NA	NA		NA	NA		NA	NA		NA	NA		NA	NA
cbo1752	cbo1752	0.015	0.891	0.881	0.12	0.403	0.366	-1.691	0.00043	0.000148	-1.878	0.00128	0.000194	-2.812	0.000776	0.000191	-3.111	0.00435	0.00105
cbo1753	cbo1753	-0.217	0.357	0.28	NA	NA	NA	0.58	0.0817	0.0667	NA	NA	NA	NA	NA	NA	NA	NA	NA
cbo1753A	cbo1753A	NA	NA	NA	NA	NA	NA	2.405	0.00455	0.00252	2.037	0.0269	0.0118	NA	NA	NA	NA	NA	NA
cbo1753B	cbo1753B	1.91	2.34e-05	3.58e-07	2.414	1.87e-05	1.01e-06	3.186	8.15e-06	2.11e-07	1.63	0.0399	0.0198	0.968	0.027	0.017	0.413	0.339	0.298
cbo1754	cbo1754	1.967	1.67e-05	1.92e-07	2.305	6.34e-06	9.47e-08	3.027	7.97e-06	1.1e-07	1.236	0.00569	0.00148	0.876	0.00174	0.00057	0.861	0.0846	0.0562
cbo1755	cbo1755	1.94	2.54e-05	4.12e-07	2.29	1.65e-05	8.48e-07	3.007	1.07e-05	5.15e-07	1.746	0.00941	0.00286	0.614	0.0379	0.0254	1.186	0.0951	0.0646
cbo1756	cbo1756	NA	NA		NA	NA		NA	NA		NA	NA		NA	NA		NA	NA
cbo1757	cbo1757	0.615	0.00679	0.00211	0.957	0.000254	5.87e-05	1.46	0.000176	4.63e-05	0.866	0.0495	0.0266	1.2	0.00065	0.00015	1.732	0.0056	0.00151
cbo1758	cbo1758	-0.166	0.155	0.101	0.337	0.00435	0.00205	0.748	0.000366	0.000121	-0.399	0.0439	0.0227	-0.322	0.0231	0.014	-0.499	0.0139	0.00541
cbo1759	cbo1759	-0.255	0.0244	0.0108	0.1	0.583	0.555	0.609	0.00405	0.0022	-0.143	0.616	0.579	0.306	0.0793	0.0602	0.507	0.111	0.0785
cbo1760	cbo1760	1.114	0.000127	8.69e-06	2.503	1.51e-05	7.33e-07	3.254	1.09e-05	5.62e-07	0.992	0.00351	0.000757	-0.164	0.297	0.267	0.659	0.0298	0.0147
cbo1761	cbo1761	NA	NA		NA	NA		NA	NA		NA	NA		NA	NA		NA	NA
cbo1762	cbo1762	-0.043	0.835	0.817	NA	NA	NA	1.286	0.0136	0.00883	0.819	0.125	0.0871	0.937	0.0458	0.0318	0.806	0.156	0.12
cbo1763	fruK, fpk, cbo1763	0.659	0.000406	4.57e-05	0.823	0.000368	9.77e-05	0.537	0.000701	0.000274	0.208	0.238	0.187	0.11	0.278	0.248	0.378	0.0351	0.0182
cbo1764	cbo1764	0.199	0.0597	0.0326	0.536	0.00121	0.000424	-1.361	4.08e-05	6.04e-06	-3.192	0.00148	0.000229	-2.833	2.01e-05	8.83e-07	-2.143	0.0123	0.00461
cbo1765	cbo1765	0.424	0.111	0.0678	0.752	0.0324	0.0211	NA	NA	NA	NA	NA	NA	NA	NA	NA	NA	NA	NA
cbo1766	cbo1766	0.213	0.0427	0.0216	0.29	0.0696	0.051	-0.42	0.00897	0.00547	-1.888	0.0078	0.00223	-1.483	0.0286	0.0181	-0.345	0.246	0.206
cbo1767	cbo1767	-0.303	0.219	0.153	-0.683	0.000702	0.00022	-0.796	0.014	0.00916	-2.459	0.0433	0.0221	-2.313	0.0102	0.00525	-1.683	0.124	0.0906
cbo1768	cbo1768	0.138	0.232	0.165	0.352	0.0404	0.0273	0.741	0.00757	0.0045	0.144	0.531	0.484	0.506	0.28	0.25	0.267	0.491	0.458
cbo1769	cbo1769	0.072	0.504	0.427	0.339	0.0643	0.0465	0.901	0.00269	0.00136	0.402	0.206	0.158	0.72	0.0238	0.0145	0.561	0.0678	0.0428
cbo1770	cbo1770	0.017	0.913	0.907	-0.435	0.0312	0.0201	0.126	0.457	0.437	NA	NA	NA	1.083	0.0524	0.0373	NA	NA	NA
cbo1771	cbo1771	NA	NA		NA	NA		NA	NA		NA	NA		NA	NA		NA	NA
cbo1772	cspC, cbo1772	-0.681	0.0317	0.015	-1.041	6.82e-05	9.05e-06	-1.61	0.000668	0.000257	-2.523	0.0203	0.00808	-2.63	0.00341	0.00136	-1.849	0.122	0.0884
cbo1773	cbo1773	0.207	0.11	0.0673	NA	NA	NA	NA	NA	NA	0.625	0.191	0.144	0.875	0.0799	0.0608	1.357	0.0793	0.0516
cbo1774	cbo1774	-0.486	0.00723	0.00228	-0.62	0.00207	0.000838	0.118	0.325	0.302	0.603	0.0437	0.0224	0.826	0.000802	0.0002	1.428	0.00442	0.00107
cbo1775	cbo1775	0.609	0.00377	0.000983	1.154	5.33e-05	5.81e-06	0.898	0.000335	0.000108	-0.421	0.321	0.266	0.343	0.0581	0.0421	0.539	0.0253	0.0119
cbo1776	asrC, cbo1776	0.231	0.055	0.0297	-0.073	0.428	0.392	0.591	0.00122	0.00054	0.823	0.0275	0.0121	1.039	0.000919	0.000239	1.002	0.0117	0.00429
cbo1777	cheV, cbo1777	0.025	0.853	0.838	0.563	0.00291	0.00126	0.682	0.000283	8.59e-05	0.811	0.00417	0.00097	0.983	0.000497	0.0001	0.734	0.00955	0.00323
cbo1778	rhlE, cbo1778	-0.269	0.266	0.195	NA	NA	NA	1.537	0.0116	0.00738	1.254	0.0769	0.0465	0.977	0.108	0.0862	0.678	0.193	0.155
cbo1779	cbo1779	-0.101	0.383	0.306	-0.014	0.874	0.868	0.178	0.437	0.416	0.206	0.679	0.648	-0.528	0.0474	0.0331	0.468	0.298	0.257
cbo1780	deaD, csdA, mssB, cbo1780	-0.332	0.0295	0.0138	0.052	0.65	0.625	0.256	0.0523	0.0407	0.383	0.219	0.17	0.334	0.0248	0.0153	0.211	0.463	0.427
cbo1781	cbo1781	0.317	0.00703	0.00219	-0.153	0.0621	0.0447	0.645	0.000307	9.57e-05	1.465	0.00135	0.000206	1.116	0.000506	0.000103	0.447	0.0603	0.0365
cbo1782	cbo1782	0.548	0.00123	0.000215	-0.611	0.0021	0.000849	0.517	0.00102	0.000435	0.91	0.012	0.00402	0.659	0.00301	0.00116	0.133	0.503	0.471
cbo1783	cbo1783	-0.09	0.531	0.457	0.405	0.0649	0.047	0.809	0.0207	0.0143	0.744	0.33	0.275	0.781	0.0624	0.0456	1.295	0.0962	0.0656
cbo1784	ftnA, cbo1784	0.322	0.0146	0.0056	0.189	0.0427	0.0291	-0.492	0.0193	0.0132	0.331	0.131	0.0922	1.758	0.000539	0.000115	2.009	0.00113	0.000131
cbo1785	cbo1785	NA	NA		NA	NA		NA	NA		NA	NA		NA	NA		NA	NA
cbo1786	cbo1786	0.449	0.00201	0.000436	1.002	0.000172	3.34e-05	0.401	0.0035	0.00187	0.334	0.0925	0.0589	0.98	0.000798	0.000198	1.211	0.00161	0.000238
cbo1787	cheX, cbo1787	0.313	0.0179	0.00732	1.049	7.2e-05	9.81e-06	0.45	0.00277	0.00141	0.477	0.0273	0.012	1.037	0.00108	0.000297	1.415	0.00166	0.00025
cbo1788	cbo1788	-0.072	0.651	0.588	1.267	2.19e-05	1.31e-06	1.089	0.00068	0.000264	0.67	0.00616	0.00163	0.948	0.00236	0.000843	0.625	0.0266	0.0127
cbo1789	cbo1789	0.209	0.124	0.0776	0.468	0.0028	0.00121	0.351	0.022	0.0153	-2.534	0.000142	4.12e-06	-4.686	3.71e-05	2.55e-06	-6.448	0.000381	2.03e-05
cbo1790	cbo1790	0.063	0.727	0.68	0.418	0.0529	0.0373	0.49	0.0377	0.0282	-2.357	0.000481	4.83e-05	-4.743	0.000154	1.94e-05	-6.49	0.000593	4.4e-05
cbo1791	cbo1791	0.108	0.507	0.43	0.863	0.00406	0.00188	2.264	0.00098	0.000415	1.911	0.0415	0.0209	1.268	0.0396	0.0268	0.224	0.551	0.522
cbo1792	cbo1792	NA	NA		NA	NA		NA	NA		NA	NA		NA	NA		NA	NA
cbo1793	xerD1, xprB1, cbo1793	-0.12	0.432	0.353	1.066	6.45e-05	8.34e-06	0.901	0.00834	0.00504	0.626	0.19	0.144	1.047	0.0283	0.0179	0.759	0.0413	0.0226
cbo1794	cbo1794	-0.504	0.000897	0.00014	0.149	0.212	0.178	1.254	5.86e-05	1.05e-05	1.158	0.0157	0.00571	0.876	0.00574	0.00259	1.104	0.00121	0.000147
cbo1795	lexA, dinR, cbo1795	0.335	0.0461	0.0239	0.573	0.00114	0.000395	0.78	0.000618	0.000232	-0.766	0.0116	0.00379	-0.498	0.00577	0.00261	-0.466	0.0644	0.0397
cbo1796	cbo1796	-0.637	0.00514	0.00148	-0.46	0.038	0.0255	0.472	0.011	0.00691	1.865	0.012	0.00401	1.143	0.00519	0.00228	1.365	0.00244	0.000452
cbo1797	hfQ, cbo1797	-0.231	0.0655	0.0363	-0.025	0.833	0.823	-0.322	0.0646	0.0516	-0.091	0.531	0.484	-0.05	0.69	0.668	-0.024	0.865	0.857
cbo1798	miaA, trpX, cbo1798	0.289	0.0171	0.0069	0.356	0.00637	0.00317	0.395	0.00261	0.00131	-0.133	0.334	0.279	0.028	0.78	0.769	-0.021	0.844	0.836
cbo1799	mutL, cbo1799	0.289	0.0199	0.00832	0.262	0.0159	0.00922	0.245	0.0481	0.037	-0.103	0.563	0.52	0.2	0.0827	0.0633	0.179	0.196	0.158
cbo1800	mutS, cbo1800	-0.463	0.0442	0.0225	-0.786	0.0144	0.00822	-0.211	0.215	0.193	0.429	0.0763	0.046	0.526	0.00376	0.00154	0.769	0.0363	0.019
cbo1801	cbo1801	-0.646	0.00137	0.000252	-0.48	0.00361	0.00164	0.485	0.00815	0.00491	1.066	0.00363	0.000792	0.934	0.000647	0.000149	1.181	0.00188	0.000301
cbo1802	cbo1802	-0.874	0.000125	8.27e-06	-1.001	6.23e-05	7.8e-06	-1.725	1.86e-05	1.74e-06	-0.511	0.0526	0.0288	-0.054	0.588	0.562	-0.796	0.0027	0.000526
cbo1803	cbo1803	-0.841	0.00044	5.15e-05	-0.612	0.00706	0.00357	-1.753	1.63e-05	1.33e-06	-1.972	0.0137	0.00474	-0.542	0.00437	0.00186	-0.851	0.00412	0.00095
cbo1804	aspC, cbo1804	-1.129	0.000124	8.2e-06	-1.066	0.000644	0.000197	-2.563	1.26e-05	8.09e-07	-2.361	0.00231	0.000431	-0.699	0.00103	0.000278	-1.204	0.00307	0.000628
cbo1805	cbo1805	-0.407	0.00449	0.00123	-0.367	0.00713	0.00361	-1.014	0.000142	3.49e-05	-1.085	0.00555	0.00143	-1.573	0.00017	2.22e-05	-0.959	0.0107	0.00376
cbo1806	cotS, cbo1806	-0.126	0.19	0.13	0.118	0.15	0.122	-1.499	1.88e-05	1.8e-06	-1.929	0.000672	8.05e-05	-2.162	5.24e-05	4.33e-06	-1.904	0.00069	6.09e-05
cbo1807	cbo1807	-0.274	0.0148	0.00573	-0.177	0.0497	0.0347	-0.653	0.00046	0.000162	-0.082	0.62	0.583	0.026	0.814	0.803	-0.077	0.496	0.463
cbo1808	cmk, cbo1808	0.133	0.383	0.306	0.2	0.182	0.15	-0.697	0.00236	0.00117	0.418	0.113	0.0765	0.458	0.0696	0.0517	0.544	0.0353	0.0183
cbo1809	aroH, cbo1809	0.054	0.801	0.773	0.11	0.588	0.561	NA	NA	NA	0.835	0.223	0.174	0.449	0.219	0.19	0.96	0.125	0.0911
cbo1810	cbo1810	0.131	0.46	0.38	0.9	0.00258	0.0011	0.624	0.00275	0.0014	0.31	0.312	0.257	0.357	0.0673	0.0497	0.839	0.0251	0.0118
cbo1811	gluD, cbo1811	-0.622	0.000577	7.59e-05	-0.676	0.000991	0.000333	-2.087	8.56e-06	2.92e-07	-0.89	0.0158	0.00575	0.638	0.00517	0.00227	0.393	0.0635	0.039
cbo1812	cbo1812	-0.877	0.000129	9.04e-06	-0.163	0.198	0.166	0.464	0.0022	0.00108	-0.83	0.0147	0.00526	0.056	0.742	0.726	-0.135	0.332	0.291
cbo1813	rluB, cbo1813	-0.711	0.00126	0.000221	-0.241	0.239	0.205	0.792	0.000806	0.000327	0.753	0.0148	0.00532	0.984	0.000538	0.000114	1.249	0.0147	0.00583
cbo1814	cbo1814	-0.243	0.307	0.233	NA	NA	NA	NA	NA	NA	0.933	0.0439	0.0227	1.193	0.024	0.0147	0.678	0.05	0.0289
cbo1815	cbo1815	0.137	0.225	0.158	0.443	0.00159	0.000598	-0.223	0.0696	0.0559	0.12	0.55	0.505	0.284	0.033	0.0215	0.426	0.0224	0.0102
cbo1816	cbo1816	-1.404	5.8e-05	2.21e-06	-1.133	5.37e-05	5.89e-06	1.081	0.0004	0.000135	0.929	0.00603	0.00159	0.821	0.000777	0.000191	0.708	0.0144	0.00562
cbo1817	cbo1817	0.868	0.000127	8.59e-06	1.513	0.000662	0.000203	1.096	0.000495	0.000177	-1.71	0.0366	0.0177	-0.403	0.254	0.224	0.416	0.337	0.296
cbo1818	cbo1818	-0.235	0.0344	0.0167	0.388	0.00331	0.00147	0.667	0.000281	8.53e-05	-0.049	0.71	0.682	0.196	0.0833	0.0639	-0.148	0.387	0.348
cbo1819	ccdA2, cbo1819	-0.277	0.0161	0.00641	-0.142	0.165	0.136	-0.545	0.00133	0.000595	-0.345	0.0788	0.0482	0.818	0.0853	0.0658	-0.451	0.0119	0.0044
cbo1820	cbo1820	-0.35	0.00742	0.00236	0.163	0.0684	0.0499	-0.536	0.000803	0.000325	-0.176	0.184	0.138	-0.325	0.0241	0.0148	-0.219	0.129	0.0953
cbo1821	cbo1821	-0.299	0.0209	0.00889	-0.093	0.257	0.222	-0.96	0.00014	3.41e-05	-0.126	0.404	0.35	-0.289	0.0296	0.0189	-0.16	0.255	0.214
cbo1822	cbo1822	-0.208	0.18	0.121	0.085	0.672	0.649	-0.54	0.0164	0.0109	1.052	0.0255	0.011	0.593	0.0364	0.0242	0.816	0.0115	0.00417
cbo1823	cbo1823	NA	NA		NA	NA		NA	NA		NA	NA		NA	NA		NA	NA
cbo1824	cbo1824	NA	NA		NA	NA		NA	NA		NA	NA		NA	NA		NA	NA
cbo1825	cbo1825	-1.393	7.03e-05	3.06e-06	-2.383	9.1e-06	2.75e-07	-3.048	9.28e-06	3.61e-07	-2.602	0.000571	6.28e-05	0.828	0.0052	0.00229	0.812	0.0223	0.0101
cbo1826	cbo1826	-0.312	0.0677	0.0377	0.086	0.67	0.647	0.82	0.0416	0.0317	1.084	0.0771	0.0468	1.745	0.00126	0.000366	1.889	0.0422	0.0233
cbo1827	cbo1827	-0.559	0.0293	0.0136	-2.173	5.73e-05	6.52e-06	-2.871	1.02e-05	4.62e-07	-3.394	0.000115	1.22e-06	-0.052	0.733	0.716	0.242	0.152	0.116
cbo1828	cbo1828	0.289	0.178	0.119	1.257	0.000315	8e-05	0.7	0.0135	0.00874	0.985	0.135	0.0949	1.763	0.00368	0.00149	1.375	0.0194	0.00847
cbo1828A	cbo1828A	0.407	0.164	0.108	1.266	0.00501	0.00239	1.124	0.00759	0.00451	1.117	0.118	0.0809	1.348	0.0252	0.0156	1.398	0.0395	0.0212
cbo1829	cbo1829	0.064	0.604	0.532	0.88	0.000755	0.000241	0.7	0.00237	0.00117	0.361	0.169	0.124	0.849	0.0171	0.00976	0.958	0.0137	0.00529
cbo1830	cbo1830	-0.269	0.0217	0.00932	0.741	0.000266	6.31e-05	0.807	0.000271	8.14e-05	0.752	0.0144	0.00508	1.022	0.000656	0.000152	1.136	0.00194	0.000316
cbo1831	cbo1831	-0.277	0.0175	0.00708	0.467	0.00617	0.00306	0.546	0.000854	0.00035	0.327	0.0901	0.0571	0.624	0.00166	0.000536	0.791	0.00905	0.003
cbo1832	cbo1832	-0.535	0.00129	0.000232	-0.173	0.489	0.455	-0.138	0.249	0.227	-0.221	0.29	0.237	-0.148	0.271	0.241	0.296	0.229	0.19
cbo1833	hypE, cbo1833	0.413	0.00258	0.000599	0.416	0.00983	0.00525	-0.388	0.175	0.154	-1.29	0.0341	0.0161	0.536	0.0956	0.0753	0.272	0.484	0.45
cbo1834	hypD, cbo1834	0.33	0.00624	0.00191	0.272	0.0376	0.0252	-0.853	0.000352	0.000115	-1.283	0.0108	0.00345	-1.532	0.000425	8.12e-05	-1.19	0.123	0.0895
cbo1835	hypF, hydA, cbo1835	0.352	0.00495	0.00139	0.274	0.0255	0.016	-1.061	4.86e-05	7.92e-06	-2.124	0.000903	0.000122	-2.018	4.08e-05	2.98e-06	-1.823	0.00365	0.000787
cbo1836	hypQ4, cbo1836	0.228	0.0573	0.0312	0.017	0.842	0.833	-1.439	4.25e-05	6.48e-06	-2.731	0.000376	3.07e-05	-2.752	2.54e-05	1.48e-06	-2.464	0.0017	0.000263
cbo1837	cbo1837	0.24	0.0625	0.0344	0.179	0.207	0.174	0.349	0.154	0.134	NA	NA	NA	0.953	0.0433	0.0298	1.193	0.0943	0.064
cbo1838	hypQ3, cbo1838	0.258	0.0207	0.00879	0.074	0.425	0.389	-1.125	0.000519	0.000188	-1.387	0.113	0.0768	-1.694	0.00678	0.0032	-1.042	0.256	0.216
cbo1839	hupD, cbo1839	0.21	0.0861	0.0501	-0.201	0.0663	0.0481	-0.937	0.00276	0.00141	-2.705	0.0164	0.00606	-0.86	0.0564	0.0405	-1.339	0.0807	0.0528
cbo1840	hupL, hybC, cbo1840	0.16	0.121	0.0756	-0.053	0.555	0.525	-1.056	0.000107	2.36e-05	-3.493	0.000327	2.47e-05	-3.53	0.000154	1.94e-05	-3.126	0.0156	0.00632
cbo1841	hupS, hybO, cbo1841	0.133	0.244	0.175	0.093	0.549	0.519	-0.919	0.000119	2.74e-05	-3.438	0.000317	2.36e-05	-3.396	8.99e-06	1.97e-07	-2.81	0.046	0.0261
cbo1842	cbo1842	NA	NA		NA	NA		NA	NA		NA	NA		NA	NA		NA	NA
cbo1843	cbo1843	NA	NA		NA	NA		NA	NA		NA	NA		NA	NA		NA	NA
cbo1844	cbo1844	0.168	0.207	0.143	0.32	0.0108	0.00588	0.168	0.115	0.0969	-2.092	0.00161	0.000264	-3.141	4.45e-05	3.44e-06	-2.998	0.00124	0.000152
cbo1845	cbo1845	0.14	0.335	0.259	0.319	0.0382	0.0257	0.245	0.253	0.231	-1.502	0.000863	0.000115	-3.132	6.25e-05	5.73e-06	-3.619	0.00141	0.000189
cbo1846	cbo1846	NA	NA	NA	NA	NA	NA	NA	NA	NA	1.101	0.0678	0.0394	1.706	0.011	0.00578	1.983	0.042	0.023
cbo1847	hymC, cbo1847	1.137	4.13e-05	1.07e-06	2.679	4.77e-06	2.47e-08	0.148	0.221	0.199	0.359	0.0686	0.04	1.173	0.000412	7.67e-05	1.365	0.00099	0.000107
cbo1848	hymB, cbo1848	0.897	0.000831	0.000126	2.843	4.77e-06	3.59e-08	0.054	0.783	0.778	0.452	0.0709	0.042	1.242	0.0014	0.000426	1.366	0.0027	0.000528
cbo1849	hymA, cbo1849	1.007	0.031	0.0147	2.473	0.000159	3.02e-05	-0.248	0.553	0.539	-0.055	0.874	0.865	1.011	0.0234	0.0142	1.242	0.0375	0.0199
cbo1850	cbo1850	NA	NA		NA	NA		NA	NA		NA	NA		NA	NA		NA	NA
cbo1851	cbo1851	0.187	0.265	0.194	1.505	1.75e-05	9.3e-07	0.76	0.0028	0.00143	0.642	0.0148	0.00532	1.01	0.00148	0.000464	1.071	0.00291	0.000585
cbo1852	cbo1852	NA	NA	NA	NA	NA	NA	NA	NA	NA	NA	NA	NA	NA	NA	NA	1.035	0.113	0.0808
cbo1853	dacB, cbo1853	-0.152	0.129	0.0816	0.041	0.675	0.652	-1.456	0.0029	0.00149	-1.315	0.127	0.0881	-0.948	0.0902	0.0704	-2.237	0.0367	0.0193
cbo1854	cbo1854	NA	NA	0.87	NA	NA	0.474	NA	NA	2.9e-06	NA	NA	6.29e-05	NA	NA	1.09e-06	NA	NA	0.00756
cbo1855	cbo1855	-0.019	0.882	NA	0.09	0.507	NA	-2.174	2.59e-05	NA	-4.156	0.000571	0.0126	-4.31	2.09e-05	NA	-3.513	0.0178	0.0767
cbo1856	scpB, cbo1856	NA	NA		NA	NA		NA	NA		1.984	0.0281		NA	NA		1.069	0.109
cbo1857	scpA, cbo1857	NA	NA		NA	NA		NA	NA		NA	NA		NA	NA		NA	NA
cbo1858	cbo1858	NA	NA		NA	NA		NA	NA		NA	NA		NA	NA		NA	NA
cbo1859	dacF, cbo1859	0.594	0.000767	0.000113	0.668	0.000221	4.82e-05	-1.255	5.75e-05	1.02e-05	-3.555	0.000142	4.25e-06	-3.803	8.48e-06	1.44e-07	-4.076	0.000449	2.73e-05
cbo1860	ecsC, prsT, cbo1860	NA	NA		NA	NA		NA	NA		NA	NA		NA	NA		NA	NA
cbo1861	cbo1861	0.07	0.41	0.333	0.389	0.0106	0.00578	0.445	0.00768	0.00458	-0.36	0.116	0.0788	-0.285	0.0899	0.0701	0.303	0.506	0.474
cbo1862	cbo1862	0.075	0.519	0.443	-0.337	0.00619	0.00307	-1.295	9.9e-05	2.11e-05	-0.975	0.0185	0.0071	-0.59	0.00702	0.00334	-0.36	0.0314	0.0158
cbo1863	pdp, cbo1863	-0.226	0.0664	0.0369	-0.384	0.00225	0.00093	-1.296	4.1e-05	6.16e-06	0.152	0.351	0.296	-0.319	0.0191	0.0112	0.417	0.0178	0.00757
cbo1864	punA, pnp, deoD, cbo1864	-0.53	0.00254	0.00059	-0.17	0.118	0.0928	-1.152	5.17e-05	8.79e-06	0.284	0.148	0.106	0.512	0.00702	0.00334	0.57	0.0127	0.00477
cbo1865	xerD2, xprB2, cbo1865	-0.444	0.00252	0.00058	0.043	0.594	0.568	-1.191	6.83e-05	1.28e-05	0.354	0.111	0.0752	0.411	0.0261	0.0162	0.468	0.0182	0.00779
cbo1865A	cbo1865A	-0.115	0.228	0.161	0.307	0.00845	0.00437	-1.442	0.000523	0.000189	-2.114	0.00421	0.000982	-1.737	0.0018	0.000594	-1.374	0.038	0.0203
cbo1866	spoIIM, cbo1866	-0.039	0.776	0.74	0.263	0.0156	0.009	-1.278	5.83e-05	1.04e-05	-2.311	0.00159	0.000259	-2.527	6.16e-05	5.54e-06	-1.716	0.00889	0.00293
cbo1867	nudF, cbo1867	-0.95	0.000334	3.5e-05	-0.07	0.572	0.544	0.631	0.00178	0.000837	-0.17	0.364	0.309	0.209	0.153	0.128	0.542	0.0161	0.00662
cbo1868	cbo1868	0.087	0.376	0.299	0.219	0.0337	0.022	0.683	0.000808	0.000327	0.075	0.644	0.608	-1.245	0.000213	3.07e-05	-1.495	0.00427	0.00101
cbo1869	cbo1869	0.151	0.115	0.0709	0.253	0.0176	0.0104	-0.773	0.000394	0.000132	-2.165	0.000142	4.14e-06	-3.094	1.54e-05	5.52e-07	-3.449	0.00131	0.000168
cbo1870	cbo1870	-0.49	0.00156	0.000311	-0.59	0.0019	0.000751	-1.02	0.000265	7.92e-05	-3.044	0.000195	1.01e-05	-4.08	1.29e-05	3.69e-07	-4.544	0.000424	2.45e-05
cbo1871	cbo1871	NA	NA		NA	NA		NA	NA		NA	NA		NA	NA		NA	NA
cbo1872	spo0A, spo0C, spo0G, cbo1872	-0.989	0.000105	5.88e-06	-0.315	0.00648	0.00323	0.283	0.0192	0.0131	0.46	0.0305	0.014	-0.549	0.00631	0.00292	-1.298	0.00634	0.00182
cbo1873	spoIVB, cbo1873	0.123	0.208	0.144	-0.306	0.0135	0.00759	-1.244	2.93e-05	3.63e-06	-3.364	0.000445	4.15e-05	-3.834	7.47e-05	7.48e-06	-3.19	0.0133	0.00507
cbo1874	metA, cbo1874	0.737	0.000828	0.000126	1.367	7.42e-05	1.04e-05	1.696	0.000169	4.4e-05	1.284	0.00477	0.00116	0.907	0.000529	0.000111	1.143	0.00839	0.0027
cbo1875	hom, tdm, cbo1875	0.853	0.000977	0.000157	1.752	0.000276	6.69e-05	2.204	0.00013	3.07e-05	1.876	0.031	0.0143	1.937	0.00781	0.0038	1.783	0.00578	0.00157
cbo1876	cysD, cbo1876	0.873	9.72e-05	5.28e-06	1.834	0.000208	4.44e-05	2.17	8.56e-06	2.86e-07	1.729	0.00495	0.00123	1.554	0.000344	5.86e-05	2.096	0.00166	0.000255
cbo1877	recN, radB, cbo1877	-0.336	0.0165	0.00663	-0.527	0.00339	0.00152	-0.708	0.000271	8.1e-05	0.511	0.0462	0.0242	0.661	0.00248	0.000901	0.637	0.0108	0.00381
cbo1878	argR, ahrC, cbo1878	-0.259	0.0544	0.0293	-0.159	0.162	0.133	-0.369	0.00526	0.00297	0.618	0.00941	0.00285	0.68	0.00231	0.00082	0.652	0.00566	0.00153
cbo1879	cbo1879	-0.333	0.00934	0.00318	-0.11	0.278	0.243	-0.401	0.00251	0.00126	0.664	0.00801	0.00231	0.772	0.002	0.000682	0.653	0.00594	0.00166
cbo1880	cbo1880	-0.24	0.0375	0.0185	-0.011	0.888	0.883	-0.429	0.00202	0.00097	0.708	0.00932	0.00282	0.81	0.00128	0.000379	0.657	0.00428	0.00102
cbo1881	dxs, cbo1881	-0.848	0.000362	3.82e-05	-0.665	0.00886	0.00463	-0.075	0.334	0.311	1.568	0.00352	0.000762	1.419	0.000178	2.4e-05	1.409	0.000594	4.51e-05
cbo1882	cbo1882	-0.359	0.0263	0.0118	0.151	0.338	0.303	1.206	0.000759	0.000303	1.943	0.00405	0.000923	1.629	0.00134	0.0004	1.981	0.000424	2.45e-05
cbo1883	ispA, cbo1883	-0.353	0.0105	0.00367	0.154	0.137	0.11	0.612	0.0044	0.00242	0.718	0.0163	0.00602	1.001	0.000624	0.000141	1.095	0.00166	0.000253
cbo1884	xseB, cbo1884	-0.084	0.71	0.657	0.247	0.108	0.084	1.385	0.0144	0.00945	1.034	0.0532	0.0294	1.428	0.00118	0.000335	1.271	0.0296	0.0146
cbo1885	xseA, cbo1885	-0.424	0.0634	0.035	0.375	0.0612	0.0438	0.82	0.00433	0.00238	0.827	0.0407	0.0203	0.876	0.000715	0.000172	0.992	0.0164	0.00674
cbo1886	nusB, ssyB, cbo1886	-0.449	0.00184	0.000383	0.127	0.365	0.328	0.172	0.326	0.303	0.312	0.229	0.179	0.777	0.0222	0.0133	0.708	0.00578	0.00158
cbo1887	cbo1887	-0.296	0.0118	0.0043	0.048	0.6	0.575	-0.461	0.00204	0.000989	-1.284	0.00155	0.000249	-0.53	0.00671	0.00315	-0.576	0.0104	0.00359
cbo1888	cbo1888	0.018	0.833	0.814	0.091	0.221	0.188	-2.345	7.97e-06	1.07e-07	-4.215	0.000116	1.32e-06	-4.285	7.23e-06	2.75e-08	-4.857	0.000266	9.84e-06
cbo1889	spoIIIAG, cbo1889	-0.085	0.386	0.309	0.383	0.0033	0.00147	-2.109	1.28e-05	8.47e-07	-3.614	0.00022	1.29e-05	-3.571	1.48e-05	4.84e-07	-4.204	0.000432	2.54e-05
cbo1890	spoIIIAF, cbo1890	0.27	0.0224	0.00966	0.531	0.000911	0.000301	-1.918	1.4e-05	1.03e-06	-3.432	0.000427	3.87e-05	-3.257	2.06e-05	9.66e-07	-3.018	0.000191	5.12e-06
cbo1891	spoIIIAE, cbo1891	0.203	0.0518	0.0276	0.623	0.000572	0.000171	-1.914	1.16e-05	6.76e-07	-3.892	0.00013	3.07e-06	-3.611	9.39e-06	2.12e-07	-3.768	0.0015	0.000211
cbo1892	spoIIIAD, cbo1892	0.218	0.0355	0.0173	0.657	0.000272	6.53e-05	-1.917	1.01e-05	4.44e-07	-3.887	0.000143	4.47e-06	-3.633	8.48e-06	1.61e-07	-3.166	0.00194	0.000317
cbo1893	spoIIIAC, cbo1893	0.242	0.0272	0.0124	0.719	0.000189	3.79e-05	-1.833	1.12e-05	5.91e-07	-3.817	0.000136	3.69e-06	-3.627	7.23e-06	7.2e-08	-3.387	0.00039	2.22e-05
cbo1894	spoIIIAB, cbo1894	0.211	0.0618	0.0339	0.652	0.000351	9.24e-05	-1.851	1.24e-05	7.83e-07	-4.078	0.00017	7.22e-06	-3.82	8.4e-06	1.32e-07	-3.928	0.000368	1.81e-05
cbo1895	spoIIIAA, cbo1895	0.228	0.0524	0.028	0.74	0.000202	4.23e-05	-1.801	1.16e-05	6.79e-07	-4.188	0.000194	9.26e-06	-4.015	7.26e-06	7.6e-08	-4.033	0.00132	0.00017
cbo1896	cbo1896	-0.817	0.000232	2.06e-05	-0.839	0.00018	3.59e-05	-0.214	0.159	0.139	-0.488	0.112	0.0757	-0.044	0.701	0.68	0.087	0.521	0.491
cbo1897	efp, cbo1897	-1.557	0.000171	1.37e-05	-1.486	5.42e-05	6.06e-06	0.556	0.0194	0.0132	0.928	0.0118	0.00391	1.054	0.0008	0.000199	1.154	0.00442	0.00107
cbo1898	aroQ, cbo1898	-0.755	0.000266	2.51e-05	-0.542	0.00905	0.00475	1.189	4.38e-05	6.77e-06	1.227	0.0191	0.00746	1.017	0.0144	0.008	1.229	0.000893	9.47e-05
cbo1899	aroK, cbo1899	-0.165	0.279	0.207	0.31	0.0737	0.0546	0.264	0.162	0.142	0.251	0.563	0.52	0.313	0.144	0.119	0.306	0.196	0.158
cbo1900	cbo1900	-0.131	0.424	0.346	NA	NA	NA	NA	NA	NA	NA	NA	NA	1.424	0.0323	0.021	NA	NA	NA
cbo1901	cbo1901	NA	NA		NA	NA		NA	NA		NA	NA		NA	NA		NA	NA
cbo1902	cbo1902	0.045	0.778	0.744	0.349	0.16	0.131	NA	NA	NA	NA	NA	NA	0.82	0.085	0.0655	NA	NA	NA
cbo1903	cbo1903	NA	NA		NA	NA		NA	NA		NA	NA		NA	NA		NA	NA
cbo1904	cbo1904	-0.284	0.244	0.175	0.585	0.0572	0.0407	0.661	0.0337	0.0248	0.07	0.84	0.829	0.623	0.186	0.158	0.63	0.211	0.173
cbo1905	cbo1905	NA	NA		NA	NA		NA	NA		NA	NA		NA	NA		NA	NA
cbo1906	cbo1906	NA	NA		NA	NA		NA	NA		NA	NA		NA	NA		NA	NA
cbo1907	cbo1907	-0.196	0.399	0.322	0.647	0.019	0.0114	0.231	0.338	0.315	-1.17	0.0704	0.0415	0.535	0.169	0.143	1.915	0.0498	0.0287
cbo1908	cbo1908	NA	NA		NA	NA		NA	NA		NA	NA		NA	NA		NA	NA
cbo1909	cbo1909	0.144	0.568	0.496	0.217	0.325	0.29	NA	NA	NA	NA	NA	NA	NA	NA	NA	NA	NA	NA
cbo1910	cbo1910	NA	NA		NA	NA		NA	NA		NA	NA		NA	NA		NA	NA
cbo1911	cbo1911	0.041	0.706	0.651	0.588	0.000345	9e-05	0.516	0.00305	0.00159	-0.29	0.0571	0.032	-0.712	0.00215	0.00075	-0.418	0.0191	0.00827
cbo1912	dapF, cbo1912	0.224	0.0349	0.0169	0.779	0.000103	1.66e-05	1.067	5.66e-05	9.94e-06	0.412	0.0407	0.0204	0.349	0.0839	0.0645	0.478	0.00994	0.00341
cbo1913	cbo1913	-0.236	0.145	0.0937	-0.256	0.38	0.343	0.376	0.00992	0.00615	1.033	0.0268	0.0117	1.069	0.00138	0.000417	0.638	0.0148	0.0059
cbo1914	truA1, cbo1914	-0.239	0.129	0.0812	-0.751	0.0382	0.0257	0.263	0.0632	0.0503	0.65	0.241	0.19	0.637	0.0102	0.00526	0.277	0.175	0.138
cbo1915	cbo1915	-0.461	0.0205	0.00867	0.119	0.619	0.594	0.765	0.0191	0.013	0.479	0.275	0.222	0.858	0.0396	0.0268	1.032	0.0245	0.0114
cbo1916	cbo1916	-0.458	0.05	0.0264	0.214	0.147	0.119	0.982	0.00142	0.00064	0.935	0.0568	0.0317	0.956	0.00284	0.00107	1.213	0.00868	0.00283
cbo1917	gadA, gadS, cbo1917	-1.083	3.87e-05	8.21e-07	-1.025	0.000379	0.000101	0.49	0.00204	0.000991	0.073	0.646	0.611	-0.289	0.146	0.122	-1.451	0.000797	7.74e-05
cbo1918	cbo1918	0.316	0.0876	0.0513	0.817	0.000502	0.000145	0.727	0.00484	0.0027	-0.952	0.00989	0.0031	-1.028	0.000538	0.000114	-1.456	0.00184	0.000292
cbo1919	cbo1919	-0.472	0.055	0.0297	NA	NA	NA	1.026	0.0267	0.019	2.473	0.0192	0.00749	1.214	0.0242	0.0148	NA	NA	NA
cbo1920	closI, cbo1920	-0.192	0.0868	0.0508	-1.338	6.04e-05	7.14e-06	-2.018	1.54e-05	1.2e-06	-0.995	0.00255	0.000488	-1.732	5.9e-05	5.17e-06	-2.245	0.000337	1.59e-05
cbo1921	cbo1921	-0.153	0.371	0.294	0.181	0.251	0.216	1.135	0.000247	7.24e-05	1.617	0.00655	0.00178	1.183	0.0011	0.000306	1.448	0.0162	0.00664
cbo1922	cbo1922	-0.354	0.0345	0.0167	-0.501	0.0462	0.0319	0.708	0.00308	0.00161	1.138	0.00538	0.00138	1.408	0.000342	5.8e-05	1.526	0.00373	0.000812
cbo1923	msrA, cbo1923	0.568	0.00202	0.00044	1.207	0.000145	2.67e-05	0.332	0.0852	0.0698	-0.304	0.261	0.209	0.299	0.382	0.351	0.273	0.483	0.449
cbo1924	cbo1924	0.132	0.496	0.419	NA	NA	NA	NA	NA	NA	0.734	0.149	0.107	NA	NA	NA	NA	NA	NA
cbo1925	cbo1925	-0.648	0.00685	0.00213	-0.257	0.261	0.227	0.734	0.00267	0.00135	0.838	0.0649	0.0373	1.185	0.00102	0.000275	1.691	0.0398	0.0215
cbo1926	cbo1926	-0.726	0.0263	0.0119	0.401	0.125	0.0985	1.562	0.00917	0.00562	1.376	0.0653	0.0377	1.383	0.0262	0.0163	0.935	0.129	0.0951
cbo1927	cbo1927	NA	NA		NA	NA		NA	NA		NA	NA		NA	NA		NA	NA
cbo1928	cbo1928	NA	NA		NA	NA		NA	NA		NA	NA		NA	NA		NA	NA
cbo1929	cbo1929	NA	NA		NA	NA		NA	NA		NA	NA		NA	NA		NA	NA
cbo1930	cbo1930	0.411	0.00645	0.00199	0.254	0.0667	0.0484	-0.308	0.279	0.256	-0.372	0.135	0.095	-0.621	0.005	0.00218	-0.13	0.716	0.698
cbo1931	cbo1931	NA	NA	NA	NA	NA	NA	NA	NA	NA	1.168	0.0704	0.0416	1.203	0.0435	0.0299	1.05	0.0232	0.0106
cbo1932	cbo1932	-0.155	0.31	0.236	1.115	0.0244	0.0151	1.325	0.00898	0.00548	1.149	0.115	0.078	0.287	0.317	0.286	-1.934	0.0491	0.0282
cbo1933	moeB, chlN, cbo1933	-0.191	0.0976	0.0583	-1.372	4.7e-05	4.58e-06	-1.581	3.39e-05	4.58e-06	-1.535	0.00209	0.000377	-1.319	0.000414	7.74e-05	-1.279	0.00117	0.000138
cbo1934	moaD, cbo1934	-0.334	0.00682	0.00212	-1.35	1.42e-05	6.67e-07	-1.461	1.6e-05	1.29e-06	-1.384	0.000608	6.84e-05	-1.313	0.000176	2.35e-05	-1.093	0.00155	0.000222
cbo1935	aorA, cbo1935	-0.73	0.00044	5.16e-05	-1.556	9.23e-06	2.87e-07	-1.926	1.05e-05	5.04e-07	-1.865	0.000622	7.06e-05	-1.55	7.15e-05	6.81e-06	-1.392	0.000508	3.49e-05
cbo1936	cbo1936	NA	NA		NA	NA		NA	NA		NA	NA		NA	NA		NA	NA
cbo1937	aorR, cbo1937	0.127	0.24	0.172	-0.095	0.453	0.418	0.102	0.477	0.458	0.587	0.0464	0.0244	0.91	0.00272	0.00101	0.798	0.0436	0.0242
cbo1938	cbo1938	0.156	0.148	0.0962	0.439	0.00217	0.000888	0.36	0.00449	0.00249	0.294	0.115	0.0785	0.513	0.00345	0.00138	0.698	0.00467	0.00116
cbo1939	moaC, cbo1939	0.252	0.0291	0.0135	0.502	0.000848	0.000276	0.331	0.00924	0.00567	0.301	0.124	0.0857	0.602	0.0027	0.000999	0.669	0.0066	0.00194
cbo1940	moaA, chlA, narA, bisA, cbo1940	0.296	0.0145	0.00559	0.657	0.000192	3.89e-05	0.455	0.00333	0.00176	0.442	0.0564	0.0314	0.598	0.0027	0.000999	0.731	0.00808	0.00257
cbo1941	moeA2, cbo1941	0.292	0.0098	0.00338	0.905	0.00014	2.56e-05	0.565	0.00199	0.000956	0.372	0.0704	0.0416	0.667	0.00205	0.000701	0.656	0.00661	0.00195
cbo1942	moeA1, chlE, bisB, narE, cbo1942	0.432	0.00251	0.000577	1.068	0.000192	3.88e-05	0.641	0.000642	0.000244	0.47	0.0398	0.0197	0.654	0.00315	0.00123	0.781	0.0112	0.00401
cbo1943	mogA, mog, chlG, cbo1943	0.433	0.00301	0.000726	1.271	9.86e-05	1.55e-05	0.661	0.000331	0.000106	0.931	0.0194	0.00758	1.019	0.00155	0.00049	0.92	0.00363	0.000782
cbo1944	tupC, cbo1944	-0.377	0.0781	0.0445	0.936	0.000547	0.000161	0.478	0.116	0.0983	1.088	0.0256	0.011	1.111	0.00146	0.000451	1.219	0.0218	0.00976
cbo1945	tupB, cbo1945	-0.529	0.0644	0.0357	1.292	0.000162	3.12e-05	-0.193	0.485	0.467	0.63	0.0461	0.0241	1.065	0.00172	0.00056	1.02	0.0176	0.00741
cbo1946	tupA, cbo1946	-0.488	0.0136	0.00512	0.446	0.00283	0.00122	-0.778	0.00464	0.00258	-0.444	0.0239	0.01	-0.147	0.354	0.322	-0.122	0.629	0.605
cbo1947	cbo1947	-0.669	0.0023	0.000521	-0.351	0.158	0.129	1.553	0.000921	0.000383	1.243	0.0191	0.00744	0.677	0.00582	0.00263	0.98	0.0275	0.0132
cbo1948	cbo1948	-0.172	0.46	0.38	-0.318	0.188	0.156	1.966	0.000478	0.00017	1.425	0.0631	0.0361	1.107	0.034	0.0222	1.304	0.0903	0.0608
cbo1949	cbo1949	NA	NA		NA	NA		NA	NA		NA	NA		NA	NA		NA	NA
cbo1950	cbo1950	0.131	0.15	0.0976	-0.901	0.0212	0.0129	-0.227	0.345	0.321	-0.021	0.95	0.948	-0.34	0.331	0.299	-1.242	0.0892	0.0599
cbo1951	cbo1951	0.06	0.545	0.471	-0.676	0.00537	0.0026	-0.519	0.138	0.118	-0.908	0.106	0.0708	-0.368	0.432	0.4	-0.55	0.248	0.208
cbo1952	cbo1952	-0.107	0.387	0.31	-1.415	1.29e-05	5.74e-07	-2.705	7.91e-06	4.65e-08	-1.119	0.000874	0.000118	0.07	0.561	0.535	0.16	0.176	0.139
cbo1953	cbo1953	-0.56	0.00131	0.000237	-1.631	4.32e-05	3.9e-06	-2.454	8.6e-06	3.02e-07	-0.759	0.00364	0.000794	0.216	0.103	0.0816	0.165	0.163	0.127
cbo1954	cbo1954	0.518	0.00487	0.00137	1.725	7.09e-05	9.58e-06	1.315	0.000811	0.000329	1.226	0.0035	0.000748	1.111	0.00574	0.00259	1.489	0.00707	0.00214
cbo1955	cbo1955	-1.185	6.93e-05	2.9e-06	-0.668	0.00145	0.000534	-0.484	0.0118	0.0075	-0.561	0.0607	0.0345	-0.507	0.0106	0.00551	-0.442	0.161	0.125
cbo1956	cbo1956	NA	NA	NA	NA	NA	NA	NA	NA	NA	NA	NA	NA	NA	NA	NA	NA	NA	NA
cbo1957	cbo1957	0.035	0.775	0.736	1.121	6.35e-05	8.11e-06	0.735	0.00753	0.00446	-1.6	0.00109	0.000155	-1.64	0.00349	0.0014	-2.243	0.000493	3.26e-05
cbo1958	cbo1958	-0.041	0.694	0.637	-0.062	0.483	0.449	-0.766	0.000273	8.21e-05	-2.533	0.000143	4.89e-06	-3.052	8.62e-06	1.72e-07	-4.091	0.00037	1.86e-05
cbo1959	cbo1959	0.081	0.474	0.395	0.114	0.246	0.212	1.419	6.24e-05	1.14e-05	1.158	0.00123	0.000181	1.322	0.000181	2.47e-05	1.397	0.00161	0.000241
cbo1960	cbo1960	NA	NA		NA	NA		NA	NA		NA	NA		NA	NA		NA	NA
cbo1961	cbo1961	-0.036	0.819	0.796	NA	NA	NA	NA	NA	NA	NA	NA	NA	NA	NA	NA	NA	NA	NA
cbo1962	cbo1962	-0.155	0.501	0.423	NA	NA	NA	NA	NA	NA	NA	NA	NA	NA	NA	NA	NA	NA	NA
cbo1963	cbo1963	-0.408	0.121	0.0751	NA	NA	NA	NA	NA	NA	NA	NA	NA	NA	NA	NA	NA	NA	NA
cbo1964	cbo1964	NA	NA		NA	NA		NA	NA		NA	NA		NA	NA		NA	NA
cbo1965	cbo1965	NA	NA		NA	NA		NA	NA		NA	NA		NA	NA		NA	NA
cbo1966	cbo1966	0.259	0.0262	0.0118	-0.262	0.0315	0.0204	-0.608	0.0748	0.0606	-1.068	0.0115	0.00375	-0.672	0.118	0.0955	-0.862	0.223	0.184
cbo1967	cbo1967	-0.224	0.0673	0.0375	0.47	0.0907	0.0689	0.186	0.259	0.236	-0.104	0.771	0.75	0.686	0.0575	0.0416	0.36	0.386	0.346
cbo1968	cbo1968	0.245	0.0272	0.0124	0.477	0.00243	0.00102	0.775	0.00113	0.000491	0.492	0.0963	0.0622	0.68	0.0109	0.0057	1.08	0.00483	0.00122
cbo1969	cbo1969	0.081	0.575	0.503	-1.152	0.00692	0.00348	-0.462	0.124	0.105	-0.294	0.6	0.561	3.659	3.15e-05	2.1e-06	4.086	0.000759	7.1e-05
cbo1970	cbo1970	NA	NA	NA	NA	NA	NA	NA	NA	NA	NA	NA	NA	4.809	0.000253	3.8e-05	4.595	0.0039	0.000869
cbo1971	cbo1971	-0.177	0.137	0.0874	-0.504	0.0783	0.0585	-0.422	0.144	0.124	-0.622	0.192	0.145	3.911	7.2e-05	7.04e-06	3.447	0.000337	1.57e-05
cbo1972	cbo1972	NA	NA	NA	NA	NA	NA	NA	NA	NA	NA	NA	NA	3.312	9.64e-05	1.05e-05	3.352	0.00156	0.000223
cbo1973	cbo1973	NA	NA		NA	NA		NA	NA		NA	NA		NA	NA		NA	NA
cbo1973A	cbo1973A	NA	NA		NA	NA		NA	NA		NA	NA		NA	NA		NA	NA
cbo1974	gerAB1, cbo1974	NA	NA		NA	NA		NA	NA		NA	NA		NA	NA		NA	NA
cbo1975	gerAA, cbo1975	0.271	0.097	0.0579	0.3	0.207	0.174	NA	NA	NA	NA	NA	NA	1.238	0.0414	0.0282	NA	NA	NA
cbo1976	gerAB2, cbo1976	0.046	0.748	0.704	-0.343	0.105	0.0817	0.742	0.0509	0.0395	NA	NA	NA	0.801	0.0564	0.0405	NA	NA	NA
cbo1977	gerAC, cbo1977	0.064	0.625	0.557	0.662	0.0434	0.0296	1.809	0.00829	0.005	NA	NA	NA	1.409	0.0329	0.0214	NA	NA	NA
cbo1978	gerAB3, cbo1978	NA	NA		NA	NA		NA	NA		NA	NA		NA	NA		NA	NA
cbo1979	cbo1979	-0.554	0.00364	0.000935	-1.607	0.000132	2.38e-05	-2.167	0.000792	0.000319	-1.183	0.00378	0.000843	1.463	0.00367	0.00149	1.363	0.0108	0.00382
cbo1980	cbo1980	NA	NA		NA	NA		NA	NA		NA	NA		NA	NA		NA	NA
cbo1981	cbo1981	-1.877	5.32e-05	1.81e-06	-2.356	2.19e-05	1.31e-06	-1.8	1.75e-05	1.54e-06	-1.536	0.00418	0.000975	0.578	0.0392	0.0265	0.652	0.0211	0.00938
cbo1982	cbo1982	-0.642	0.000543	6.96e-05	-1.624	8.39e-06	2.38e-07	-2.182	1.15e-05	6.55e-07	-1.795	0.000278	1.9e-05	0.415	0.0435	0.0299	0.465	0.0665	0.0415
cbo1983	cbo1983	-0.454	0.094	0.0558	NA	NA	NA	1.252	0.0178	0.012	NA	NA	NA	-0.014	0.986	0.986	NA	NA	NA
cbo1984	cbo1984	1.43	1.5e-05	1.11e-07	2.871	6.34e-06	8.99e-08	2.941	7.91e-06	5.7e-08	1.364	0.00216	0.000396	1.178	0.000701	0.000167	0.902	0.00176	0.000274
cbo1985	htpG, cbo1985	2.159	6.53e-06	2.18e-08	3.082	6.34e-06	9.42e-08	3.589	8.15e-06	1.27e-07	0.655	0.0144	0.00511	1.135	0.000242	3.59e-05	1.326	0.00127	0.00016
cbo1986	cbo1986	0.541	0.00103	0.00017	0.944	0.0004	0.000109	0.944	0.00233	0.00115	0.076	0.827	0.816	0.591	0.0123	0.0066	0.723	0.045	0.0251
cbo1987	treB, cbo1987	0.713	0.000316	3.22e-05	2.241	8.22e-06	2.22e-07	2.052	8.16e-05	1.64e-05	1.091	0.00353	0.000766	1.568	5.71e-05	4.97e-06	0.975	0.00218	0.000385
cbo1988	treA, treC, cbo1988	1.101	4.1e-05	8.96e-07	2.232	9.1e-06	2.8e-07	1.898	7.89e-05	1.57e-05	0.641	0.0132	0.00452	0.855	0.000508	0.000103	0.868	0.00684	0.00206
cbo1989	treR, cbo1989	0.764	0.00013	9.1e-06	1.501	1.83e-05	9.77e-07	1.475	0.000128	3.01e-05	0.307	0.0879	0.0554	0.453	0.0144	0.008	0.563	0.039	0.0209
cbo1990	cbo1990	-0.306	0.0215	0.00921	0.224	0.0889	0.0674	-0.711	0.00219	0.00107	0.214	0.161	0.117	0.551	0.00432	0.00182	0.129	0.618	0.593
cbo1991	cbo1991	-0.137	0.387	0.311	0.198	0.075	0.0557	-0.431	0.0624	0.0496	0.388	0.13	0.0913	0.548	0.0441	0.0304	0.027	0.919	0.914
cbo1992	cbo1992	-0.315	0.00769	0.00247	0.231	0.054	0.0381	-0.168	0.179	0.159	0.401	0.046	0.024	0.937	0.00504	0.00219	0.399	0.132	0.098
cbo1993	agaY, kba, cbo1993	-0.137	0.31	0.236	0.467	0.023	0.0142	0.276	0.123	0.104	0.701	0.0276	0.0122	1.006	0.02	0.0119	0.632	0.0601	0.0363
cbo1994	cbo1994	0.399	0.00369	0.000954	0.75	0.000189	3.79e-05	0.96	0.000159	4e-05	0.115	0.476	0.426	0.139	0.267	0.237	-0.122	0.377	0.337
cbo1995	cbo1995	0.5	0.00151	0.000295	0.811	0.000102	1.63e-05	0.917	0.000101	2.17e-05	-0.079	0.613	0.575	0.155	0.162	0.136	-0.03	0.857	0.849
cbo1996	cbo1996	0.145	0.304	0.231	0.337	0.0215	0.0131	0.585	0.0032	0.00168	0.034	0.824	0.812	0.305	0.158	0.132	0.006	0.98	0.979
cbo1997	cbo1997	0.128	0.17	0.113	0.621	0.000996	0.000335	0.648	0.000414	0.000141	-0.806	0.00375	0.000828	-0.893	0.000601	0.000134	-1.195	0.00112	0.00013
cbo1998	cbo1998	NA	NA		NA	NA		NA	NA		NA	NA		NA	NA		NA	NA
cbo1999	gldA2, cbo1999	0.987	0.000127	8.7e-06	1.907	2.48e-05	1.57e-06	1.856	3.39e-05	4.6e-06	0.403	0.0476	0.0254	0.606	0.00779	0.00379	0.704	0.00852	0.00275
cbo2000	cbo2000	NA	NA	NA	NA	NA	NA	1.291	0.0167	0.0111	1.567	0.0883	0.0558	0.616	0.136	0.112	0.625	0.213	0.175
cbo2001	cbo2001	NA	NA		NA	NA		NA	NA		NA	NA		NA	NA		NA	NA
cbo2002	cbo2002	-1.783	1.47e-05	7.07e-08	-0.115	0.356	0.32	-0.5	0.00227	0.00111	-0.776	0.0226	0.00932	-0.204	0.0673	0.0497	-0.484	0.0115	0.00413
cbo2003	cbo2003	0.487	0.0115	0.00413	1.468	1.91e-05	1.06e-06	0.886	0.00338	0.00179	-0.083	0.739	0.714	0.463	0.156	0.13	0.373	0.167	0.131
cbo2004	cbo2004	0.088	0.376	0.299	0.633	0.00201	0.000808	0.674	0.000316	9.94e-05	-0.264	0.171	0.126	-0.074	0.506	0.478	0.139	0.242	0.202
cbo2005	cbo2005	0.694	0.0298	0.014	0.81	0.0273	0.0173	NA	NA	NA	0.924	0.103	0.0683	1.487	0.0102	0.00525	1.475	0.0775	0.0504
cbo2006	cbo2006	0.639	0.0379	0.0187	NA	NA	NA	NA	NA	NA	1.262	0.0617	0.0351	0.937	0.0678	0.0502	1.243	0.0892	0.0598
cbo2007	cbo2007	-0.024	0.825	0.803	0.384	0.0391	0.0264	1.093	0.00111	0.000483	NA	NA	NA	NA	NA	NA	NA	NA	NA
cbo2008	cbo2008	0.177	0.124	0.0776	0.333	0.00956	0.00507	0.132	0.149	0.13	0.089	0.471	0.422	-0.048	0.658	0.634	0.082	0.497	0.465
cbo2009	cbo2009	0.034	0.733	0.687	0.534	0.0013	0.000473	0.613	0.00115	0.000503	0.786	0.00827	0.0024	0.832	0.00129	0.000381	0.88	0.00643	0.00186
cbo2010	cbo2010	NA	NA		NA	NA		NA	NA		NA	NA		NA	NA		NA	NA
cbo2011	cbo2011	0.246	0.0296	0.0139	-0.745	0.00363	0.00165	-1.384	0.00446	0.00247	1.369	0.0149	0.00534	-0.056	0.709	0.689	0.132	0.409	0.37
cbo2012	cbo2012	-0.029	0.834	0.815	1.607	0.000381	0.000102	2.605	0.000473	0.000167	1.162	0.17	0.126	0.747	0.0551	0.0394	0.952	0.126	0.0923
cbo2013	cbo2013	NA	NA		NA	NA		NA	NA		NA	NA		NA	NA		NA	NA
cbo2015	cbo2015	NA	NA		NA	NA		NA	NA		NA	NA		NA	NA		NA	NA
cbo2016	cbo2016	NA	NA		NA	NA		NA	NA		NA	NA		NA	NA		NA	NA
[truncated: 1,662 more rows]
